# Supplementary material for: Ants’ navigation in an unfamiliar environment is influenced by their experience of a familiar route
Source: Sci Rep. 2017 Oct 26;7:14161. doi: 10.1038/s41598-017-14036-1 (PMC5658437; doi:10.1038/s41598-017-14036-1)
Supplement: Supplementary file 3 — raw data: full set [file 41598_2017_14036_MOESM3_ESM.csv]

Conditions	Ant_id	X	Y
FV_exp	1	-0.0350643344028669	-0.0352773645966351
FV_exp	1	0.0494403934146747	0.348676995941806
FV_exp	1	0.161357712664536	0.487369150196921
FV_exp	1	0.333763024828622	0.678503679619535
FV_exp	1	0.557597663328344	0.955887988129765
FV_exp	1	0.844347557136527	1.14142638954844
FV_exp	1	0.947206209807799	1.31392594772367
FV_exp	1	1.0669796781134	1.56239187353654
FV_exp	1	1.03024960105739	1.84242740956627
FV_exp	1	1.03664441354519	2.09674828242819
FV_exp	1	0.842962503391482	2.4061627579771
FV_exp	1	0.771459096589066	2.67688080838314
FV_exp	1	0.752139245909045	2.88807679170125
FV_exp	1	0.680635839106629	3.15879484210729
FV_exp	1	0.617483992101613	3.39448074372182
FV_exp	1	0.737964567188406	3.64417141440608
FV_exp	1	0.927284694986824	3.91127231146633
FV_exp	1	0.760519965523776	4.12023050108118
FV_exp	1	0.49778680661891	4.26620408503346
FV_exp	1	0.426283399816494	4.5369221354395
FV_exp	1	0.175272761581007	4.36096003868962
FV_exp	1	-0.110015795659229	4.03087453596679
FV_exp	1	-0.480541083155219	3.60548058757775
FV_exp	1	-0.435011158565723	3.29260357345419
FV_exp	1	-0.52831573391675	2.94149069100958
FV_exp	1	-0.52565187982596	2.65336241422755
FV_exp	1	-0.688761933714903	2.28458048636184
FV_exp	1	-0.808276582975406	2.03514863472268
FV_exp	1	-0.859210498569385	1.8040929352858
FV_exp	1	-0.995639963464221	1.47869471600901
FV_exp	1	-1.01180054931179	1.25695650219582
FV_exp	1	-1.0877420212924	0.984000658086525
FV_exp	1	-1.06912927739357	0.771579929897028
FV_exp	1	-0.901657441149336	0.563846485153568
FV_exp	1	-0.727295381675646	0.465627992922758
FV_exp	1	-0.629370204924224	0.239259576931916
FV_exp	1	-0.609296124457444	-0.117708252561741
FV_exp	1	-0.57136352987859	-0.541324964069345
FV_exp	1	-0.282915707805906	-0.644173658477808
FV_exp	1	-0.117612314910805	-0.708584746788499
FV_exp	1	0.178691656217623	-0.701659669639208
FV_exp	1	0.535224801215174	-0.641326291496129
FV_exp	1	0.85724343551142	-0.59127632480303
FV_exp	1	1.17020340322908	-0.507418954189813
FV_exp	1	1.33355004881458	-0.282477020847082
FV_exp	1	1.51451861681559	0.0196560250046779
FV_exp	1	1.6342920851212	0.268121950817547
FV_exp	1	1.5885033414866	0.581964890767397
FV_exp	1	1.5429734168971	0.894841904890957
FV_exp	1	1.74026616711096	1.12059746011176
FV_exp	1	1.80158138514323	1.18154369902488
FV_exp	1	2.01732328289066	1.49299423050033
FV_exp	1	2.10232342144985	1.73214267068951
FV_exp	1	2.2232994072783	1.8370274210245
FV_exp	1	2.53746189251881	1.77730361615985
FV_exp	1	2.87613652340428	1.90428587631688
FV_exp	1	3.03188583897914	2.01848811227556
FV_exp	1	3.30861114038244	2.23757509856925
FV_exp	1	3.01207057755746	2.37449001594293
FV_exp	1	2.81102792908966	2.42932479958483
FV_exp	1	2.75693474866324	2.63120329727925
FV_exp	1	2.64306068210377	2.78186416467755
FV_exp	1	2.56179150194158	3.08516487413232
FV_exp	1	2.35265611272148	3.17406588073944
FV_exp	1	2.01398148183601	3.04708362058242
FV_exp	1	1.67556566999563	2.9191354345991
FV_exp	1	1.43215236177079	2.85391303523327
FV_exp	1	1.16302439037813	2.74556574632362
FV_exp	2	-0.0177519990151898	0.0314780325141947
FV_exp	2	-0.078601681094235	0.173570664944167
FV_exp	2	-0.105121342031553	0.264815980351423
FV_exp	2	-0.079736182417197	0.529401682291936
FV_exp	2	-0.03634882885112	0.661119325569259
FV_exp	2	0.0216982984288927	0.815400014621836
FV_exp	2	-0.025716354807608	0.980762799608248
FV_exp	2	-0.068213446187161	1.12777299389517
FV_exp	2	-0.0461693726563513	1.33141743605397
FV_exp	2	0.0528899479324812	1.55673332764726
FV_exp	2	0.118229797326699	1.75334386673695
FV_exp	2	0.116744899255966	1.97138926356458
FV_exp	2	0.187261129552234	2.1486812861285
FV_exp	2	0.237848293375608	2.40034959731667
FV_exp	2	0.294670675784229	2.55533739315044
FV_exp	2	0.379329041704228	2.75712431314218
FV_exp	2	0.455728759683734	2.91632256405171
FV_exp	2	0.602294311211735	3.11502721700501
FV_exp	2	0.842204271142005	3.20105169681312
FV_exp	2	1.06296295588893	3.14218232354647
FV_exp	2	1.29944025203298	3.02851399722644
FV_exp	2	1.56841227450026	2.94425813019119
FV_exp	2	1.76493488086446	2.89856496672198
FV_exp	2	1.97814202445207	2.79833166924449
FV_exp	2	1.71865472895092	2.70809673436062
FV_exp	2	1.50667233023469	2.80762292505692
FV_exp	2	1.32358475271304	2.87658624108257
FV_exp	2	1.07753248605443	2.80962145875514
FV_exp	2	0.945459466897935	2.7731973237498
FV_exp	2	0.813386447741435	2.73677318874447
FV_exp	2	0.610888775991336	2.66180857752165
FV_exp	2	0.365095328377829	2.59387786936792
FV_exp	2	0.176032685470274	2.54218341070154
FV_exp	2	-0.00943005230863229	2.55046428599058
FV_exp	2	-0.198492695216187	2.4987698273242
FV_exp	2	-0.368236821597961	2.45225174955987
FV_exp	2	-0.530688225865529	2.44806352183265
FV_exp	2	-0.74996201254172	2.28888749827168
FV_exp	2	-0.923047225007039	2.18142816072563
FV_exp	2	-1.13872110655458	2.08222747112008
FV_exp	2	-1.14987255284254	1.98088821295382
FV_exp	2	-1.18834234455167	1.83081797897701
FV_exp	2	-1.20775243878012	1.68689005172853
FV_exp	2	-1.4112160363565	1.6116666214606
FV_exp	2	-1.458630689593	1.77702940644702
FV_exp	2	-1.57138519222372	1.74578165234373
FV_exp	2	-1.66604592320005	1.72041738592369
FV_exp	2	-1.81743745888233	1.6788168700163
FV_exp	2	-1.90955578825897	1.57441757216015
FV_exp	2	-1.96892057226728	1.49846480776249
FV_exp	2	-2.13374713679211	1.43359413929866
FV_exp	2	-2.2124304373262	1.35246499399895
FV_exp	2	-2.32386728322862	1.24288931524075
FV_exp	2	-2.36487947653744	1.17185411270004
FV_exp	2	-2.26539276140683	1.04011424207417
FV_exp	2	-2.20120199324424	0.958962869425912
FV_exp	2	-2.12366777394177	0.762330102987668
FV_exp	2	-2.07361914140291	0.656683832911578
FV_exp	2	-1.92328510924959	0.559273983427435
FV_exp	2	-1.8047386966383	0.433676419529903
FV_exp	2	-1.67372318101076	0.331090189143709
FV_exp	2	-1.56571899889456	0.24097306177377
FV_exp	2	-1.35110262087597	0.201163385987795
FV_exp	2	-1.10865025934601	0.208152834359802
FV_exp	2	-0.93794020713795	0.254929731169237
FV_exp	2	-0.69803024720768	0.340954210977347
FV_exp	2	-0.528286120825906	0.38747228874168
FV_exp	2	-0.301552370693078	0.449260690167062
FV_exp	2	-0.144277347327559	0.472767434420057
FV_exp	2	0.144363588413272	0.531473568806995
FV_exp	2	0.252200529187043	0.581073913609771
FV_exp	2	0.502911538657498	0.630652031064
FV_exp	2	0.75054028108951	0.618322962910225
FV_exp	2	0.952687556091838	0.555501953612912
FV_exp	2	1.27276571462693	0.504610181893101
FV_exp	2	1.41326462306636	0.443905513807942
FV_exp	2	1.55762358983378	0.225837889631762
FV_exp	2	1.63190830075537	0.107015409758231
FV_exp	2	1.81464548152925	-0.0997335267875593
FV_exp	2	1.99676713322461	-0.168955661858315
FV_exp	2	2.0985374309098	-0.378764638094001
FV_exp	2	2.23569525326569	-0.500410565960874
FV_exp	2	2.24543879927691	-0.675867293706284
FV_exp	2	2.30628848135596	-0.817959926136256
FV_exp	2	2.45276245518129	-0.758006819529379
FV_exp	2	2.38602928541901	-0.597820415445017
FV_exp	2	2.33870620988518	-0.293706084112179
FV_exp	2	2.44496667488555	-0.164811888828197
FV_exp	2	2.46701074841636	0.0388325533306021
FV_exp	2	2.67539190784969	0.0957033928990356
FV_exp	2	2.80974850956078	0.0540584222945555
FV_exp	2	2.84619353776042	0.281231836054897
FV_exp	2	2.80861400823782	0.409889439642324
FV_exp	2	2.69077470240772	0.536711748411248
FV_exp	2	2.53552310839745	0.652474188594884
FV_exp	2	2.33460191242075	0.498215726890854
FV_exp	2	2.17231774949561	0.354310026990925
FV_exp	2	2.00003122151415	0.386826980662696
FV_exp	2	1.95261656827765	0.552189765649108
FV_exp	2	1.71016420674769	0.545200317277101
FV_exp	2	1.54305405966827	0.558398754423091
FV_exp	2	1.40843863891208	0.60100965085386
FV_exp	2	1.30886034607881	0.593997975133305
FV_exp	2	1.13586671131616	0.625290183933685
FV_exp	2	0.996333728703017	0.686253671063946
FV_exp	3	0.0258633221388705	-0.0810684190541607
FV_exp	3	-0.139935481497888	0.128148589605794
FV_exp	3	-0.211438888300305	0.398866640011835
FV_exp	3	-0.368437844403578	0.575242170577962
FV_exp	3	-0.516119314883161	0.716844371397681
FV_exp	3	-0.715725522440037	0.917002713479048
FV_exp	3	-0.761018855332978	1.08603973307963
FV_exp	3	-1.05638179629214	1.36924413471907
FV_exp	3	-1.29835866360607	1.44934529379271
FV_exp	3	-1.48081346383206	1.58163000898874
FV_exp	3	-1.37207763676319	2.01038229167846
FV_exp	3	-1.32307557282179	2.24092035302513
FV_exp	3	-1.28216624963269	2.50552463733703
FV_exp	3	-1.232198259865	2.73632151772881
FV_exp	3	-1.07838079594272	2.85000611559729
FV_exp	3	-0.733545275957522	2.94240451469889
FV_exp	3	-0.584402468909993	2.65625521257501
FV_exp	3	-0.829302009359811	3.02545057425696
FV_exp	3	-0.986042146417981	3.2008601789968
FV_exp	3	-1.24613634688908	3.34857614591067
FV_exp	3	-1.32991174057689	3.1087205989403
FV_exp	3	-1.68380592714068	3.05012960375882
FV_exp	3	-1.67182458742619	2.72722799723038
FV_exp	3	-1.85895404452693	2.45967881243405
FV_exp	3	-2.05514216820626	2.22593703155783
FV_exp	3	-2.18274955821906	2.01057140288389
FV_exp	3	-2.25083488114393	1.84738933033235
FV_exp	3	-2.08477725846207	1.63720639584611
FV_exp	3	-1.90232245823608	1.50492168065008
FV_exp	3	-1.6160181838555	1.25552468293075
FV_exp	3	-1.3559239833844	1.10780871601689
FV_exp	3	-1.07011511974548	1.00321763864683
FV_exp	3	-0.776213515354261	0.864560338311549
FV_exp	3	-0.498001981725984	0.649229563557447
FV_exp	3	-0.117143491465963	0.460367681757923
FV_exp	3	0.13389204242655	0.346459118764173
FV_exp	3	0.445415569233287	0.284992930937921
FV_exp	3	0.478727562411747	0.438857517865772
FV_exp	3	0.330080166105876	0.58020089964039
FV_exp	3	-0.06425282856238	0.402070359541379
FV_exp	3	-0.631486546136379	0.177611210369016
FV_exp	3	-0.769613939295716	0.140600086919356
FV_exp	3	-0.931028733228635	-0.0838242083331708
FV_exp	3	-1.25774692005666	-0.243837415275005
FV_exp	3	-1.41302572054688	-0.212974911839328
FV_exp	3	-1.77501264786297	-0.237499684055591
FV_exp	3	-1.98981351544112	-0.258820736742311
FV_exp	3	-2.22369764200275	-0.212785800633898
FV_exp	3	-2.49138917248449	-0.175809531104074
FV_exp	3	-2.75002203638765	-0.172640665494366
FV_exp	3	-2.60601746883072	0.120623182469786
FV_exp	3	-2.4007706785728	0.320557559425885
FV_exp	3	-2.39463468513011	0.575844358114089
FV_exp	3	-2.21559796878167	0.877459765875644
FV_exp	3	-2.07230050800593	1.1694988689684
FV_exp	3	-2.02233251823824	1.40029574936018
FV_exp	3	-1.8432958018898	1.70191115712174
FV_exp	3	-1.65642516383416	1.97042626774436
FV_exp	3	-1.28830224307538	2.25023783864883
FV_exp	3	-1.10877011598529	2.40704732606112
FV_exp	3	-0.861152665970324	2.72703888602495
FV_exp	3	-0.536861741536539	3.03134037522584
FV_exp	3	-0.277262951807095	3.02843032866124
FV_exp	3	0.247600106009855	3.13283229482587
FV_exp	3	0.54763770384377	3.24946179317879
FV_exp	4	-0.022059010925025	-0.0297220463126217
FV_exp	4	0.0978259516088697	0.125598898051771
FV_exp	4	0.244489394125185	0.188708601182618
FV_exp	4	0.435576800542225	0.163299880065475
FV_exp	4	0.586450698134301	0.206832247625438
FV_exp	4	0.733114140650616	0.269941950756285
FV_exp	4	0.979097056955105	0.341029255433976
FV_exp	4	1.16834916855364	0.395880310624328
FV_exp	4	1.28364607278405	0.348093033291509
FV_exp	4	1.47965104105804	0.304331721474874
FV_exp	4	1.67407953355863	0.339864260139446
FV_exp	4	1.8793090755994	0.338950436450135
FV_exp	4	2.01884205821254	0.277986949319873
FV_exp	4	2.11147935983362	0.16408203130329
FV_exp	4	2.2559299043037	0.0847659534735359
FV_exp	4	2.3921218008333	-0.0371387934384396
FV_exp	4	2.50337051219897	-0.147092075424365
FV_exp	4	2.55367796378294	-0.253704271326744
FV_exp	4	2.59476084160012	-0.403163955356447
FV_exp	4	2.64998585504103	-0.528128741958318
FV_exp	4	2.72970576590977	-0.66723566418392
FV_exp	4	2.79502472210968	-0.829871558011065
FV_exp	4	2.84620154268586	-1.01700234926604
FV_exp	4	2.91977914682626	-1.13704957401097
FV_exp	4	3.00749888659039	-1.23260190132806
FV_exp	4	3.147361372757	-1.51502620085502
FV_exp	4	3.17651501299667	-1.54655500135196
FV_exp	4	3.2227742717159	-1.71533320190744
FV_exp	4	3.1828902664444	-1.86785292562704
FV_exp	4	3.19665479884041	-2.0660435854673
FV_exp	4	3.35032991707728	-2.10251217516973
FV_exp	4	3.51567545384655	-2.25594572257864
FV_exp	4	3.75118682416431	-2.36987286794378
FV_exp	4	4.01314717091104	-2.35455044214575
FV_exp	4	3.9953344456503	-2.21852578695859
FV_exp	4	3.80916460109021	-2.21146965654094
FV_exp	4	3.73003301282003	-2.29478947253833
FV_exp	4	3.55885244552733	-2.48663110874213
FV_exp	4	3.46040234073137	-2.57512730564157
FV_exp	4	3.33981027141629	-2.73167299487736
FV_exp	4	3.27077262590511	-2.85266391810002
FV_exp	4	3.15580522522817	-3.02633745316391
FV_exp	4	3.02020165129714	-3.12685944447492
FV_exp	4	2.86010317993828	-3.21323930016221
FV_exp	4	2.70826335651991	-3.25703048676728
FV_exp	4	2.57574204962733	-3.29564529247029
FV_exp	4	2.36533612668451	-3.2754129522552
FV_exp	4	2.26135791008449	-3.26600388892884
FV_exp	4	2.08528200828339	-3.29661886573646
FV_exp	4	1.94758432048876	-3.3159151549137
FV_exp	4	1.84421665383585	-3.38605876111365
FV_exp	4	1.69517805106228	-3.5098509049811
FV_exp	4	1.52427853016324	-3.55978439831451
FV_exp	4	1.3865808423686	-3.57908068749174
FV_exp	4	1.28655426179924	-3.58828303390998
FV_exp	4	1.13568036420717	-3.63181540146994
FV_exp	4	0.988147552698637	-3.61440650924819
FV_exp	4	0.836307729280272	-3.65819769585326
FV_exp	4	0.689385467718854	-3.72034147315781
FV_exp	4	0.529545815405097	-3.80768725467139
FV_exp	4	0.409660852871203	-3.96300819903578
FV_exp	4	0.331398633593241	-4.12684661038577
FV_exp	4	0.333233928411745	-4.20710638669327
FV_exp	4	0.288432361283295	-4.34127351971337
FV_exp	4	0.201300944117726	-4.46814793061928
FV_exp	4	0.0120488325191893	-4.52299898580963
FV_exp	4	-0.120731293418497	-4.56064786568635
FV_exp	4	-0.272571116836862	-4.60443905229142
FV_exp	4	-0.413351071669941	-4.68564252707665
FV_exp	4	-0.559048588359965	-4.7484934111624
FV_exp	4	-0.595591507547922	-4.84007187510029
FV_exp	4	-0.788184705230004	-4.95586419007235
FV_exp	4	-0.896469933739858	-5.00765520557281
FV_exp	4	-1.00475516224971	-5.05944622107327
FV_exp	4	-1.08977023820313	-5.12467226541627
FV_exp	4	-1.20323184761503	-5.15714476439094
FV_exp	4	-1.25257337337271	-5.05027374944346
FV_exp	4	-1.14278235359781	-4.85728169785379
FV_exp	4	-1.08296928185341	-4.77913826275846
FV_exp	4	-0.889668977390145	-4.662121202915
FV_exp	4	-0.810537389119968	-4.57880138691761
FV_exp	4	-0.755641879232519	-4.48230536112277
FV_exp	4	-0.73015882862985	-4.35331460900472
FV_exp	4	-0.736911685305304	-4.25470224199773
FV_exp	4	-0.87126828701639	-4.21305727139325
FV_exp	4	-1.09080222689192	-4.15489500490778
FV_exp	4	-1.19758166413674	-4.06548498431903
FV_exp	4	-1.1963346919168	-3.92331802240353
FV_exp	4	-1.11315491078189	-3.77783220175303
FV_exp	4	-1.02576467457121	-3.65192371667342
FV_exp	4	-0.970869164683767	-3.55542769087859
FV_exp	4	-0.896913957315639	-3.45278935835542
FV_exp	4	-0.879430735608362	-3.36735320114587
FV_exp	4	-0.886183592283813	-3.26874083413888
FV_exp	4	-0.917431346387098	-3.15598633150816
FV_exp	4	-0.961596491242721	-3.06843383308646
FV_exp	4	-1.02199788558568	-2.92415052995881
FV_exp	4	-1.09988250163592	-2.8653033840407
FV_exp	4	-1.17750829864106	-2.80742216394889
FV_exp	4	-1.28762882196941	-2.77895340314185
FV_exp	4	-1.35445356943437	-2.75751854540391
FV_exp	4	-1.58700145689631	-2.80533569752516
FV_exp	4	-1.71055700906721	-2.80013708927456
FV_exp	4	-1.9148206252817	-2.79896444654015
FV_exp	4	-1.88750227986052	-2.75023347072959
FV_exp	4	-2.07033103833707	-2.68223608053023
FV_exp	4	-2.01138733558489	-2.52357405008229
FV_exp	4	-1.97738681799662	-2.3529605547083
FV_exp	4	-1.96383300497146	-2.10603891905747
FV_exp	4	-2.08070638497527	-1.97895779124345
FV_exp	4	-1.87239457589605	-1.91796442932476
FV_exp	4	-1.68314246429752	-1.8631133741344
FV_exp	4	-1.4727365413547	-1.8833457143495
FV_exp	4	-1.30993340618512	-1.9577442303223
FV_exp	4	-1.13411632342912	-1.92616332768839
FV_exp	4	-0.99124225473244	-1.92618555503694
FV_exp	4	-0.832649574638622	-1.98100673543886
FV_exp	4	-0.690034324987041	-1.98006303696112
FV_exp	4	-0.594925306274628	-1.95250809984339
FV_exp	4	-0.549254370153964	-1.89885956217588
FV_exp	4	-0.509629183927564	-1.74537391262999
FV_exp	4	-0.48880487613674	-1.59899649563873
FV_exp	4	-0.347058995477373	-1.51753420180839
FV_exp	4	-0.112135947758172	-1.40903460895053
FV_exp	4	0.0136325024589597	-1.27180743624053
FV_exp	5	0.00617449233969742	0.00786610731855458
FV_exp	5	-0.152062811874944	0.142498776291888
FV_exp	5	-0.381592803521161	0.102737200180174
FV_exp	5	-0.50636812143205	0.0506687832632325
FV_exp	5	-0.571876546322941	0.210148080566408
FV_exp	5	-0.357714769326086	0.442494230251633
FV_exp	5	-0.341295364433411	0.663266518238532
FV_exp	5	-0.267627516744578	0.898343204060191
FV_exp	5	-0.210994603026938	1.05017440336999
FV_exp	5	-0.131350355797961	1.18953649966352
FV_exp	5	-0.0344123555526878	1.41117815664264
FV_exp	5	-0.0302032346311652	1.60797318529191
FV_exp	5	-0.175264329048365	1.76684193264797
FV_exp	5	-0.240772753939255	1.92632122995115
FV_exp	5	-0.269575997431161	2.09563565096822
FV_exp	5	-0.194590493014029	2.25238441213496
FV_exp	5	-0.14313396019844	2.42353412797054
FV_exp	5	-0.176854765547294	2.6112011396871
FV_exp	5	-0.197490938801374	2.68435268343997
FV_exp	5	-0.312789177186023	2.94851232499294
FV_exp	5	-0.551545076753262	3.08227562497406
FV_exp	5	-0.850535129321028	3.22060475591012
FV_exp	5	-1.07418163328401	3.16274940814401
FV_exp	5	-1.20519083562591	2.99098914236132
FV_exp	5	-1.29589495144017	2.88903933424796
FV_exp	5	-1.46949282286429	2.72553771640576
FV_exp	5	-1.62473810358892	2.56695366042052
FV_exp	5	-1.75600612497592	2.39615932046412
FV_exp	5	-1.88701532731782	2.22439905468143
FV_exp	5	-1.94338942199035	2.07160192954535
FV_exp	5	-1.82905844358623	2.02355583316742
FV_exp	5	-1.67741306799025	2.12216455519725
FV_exp	5	-1.52287489404681	2.2795238663111
FV_exp	5	-1.4285708731039	2.44144900837989
FV_exp	5	-1.31591426146149	2.60829171230563
FV_exp	5	-1.28377624517169	2.77426504723916
FV_exp	5	-1.14688355514655	2.92793154136746
FV_exp	5	-1.0106979719026	3.08037329062436
FV_exp	5	-0.911735208147844	3.22491176781995
FV_exp	5	-0.775549624903895	3.37735351707686
FV_exp	5	-0.550845617411958	3.57421923023449
FV_exp	5	-0.426070299501068	3.62628764715143
FV_exp	5	-0.199789816235729	3.74385950982786
FV_exp	5	-0.00529695251242607	3.8332436580909
FV_exp	5	0.218090732405451	3.89206493168329
FV_exp	5	0.531481739642051	3.77726477234878
FV_exp	5	0.63167058242244	3.70472377854302
FV_exp	5	0.702096569170278	3.52689189054036
FV_exp	5	0.752852308490325	3.42247036533566
FV_exp	5	0.841630885937656	3.24955603918994
FV_exp	5	0.988008302928915	3.22873173139912
FV_exp	5	1.32036111665788	3.2556688286154
FV_exp	5	1.61478400411647	3.27347790889897
FV_exp	5	1.80375009018995	3.24439495316765
FV_exp	5	1.86434095322389	3.10326824656397
FV_exp	5	1.92133191112919	2.90216620600486
FV_exp	5	2.12302591926403	2.89512865795859
FV_exp	5	2.17184847277726	3.00656185888385
FV_exp	5	2.29697418743592	3.19641589632093
FV_exp	5	2.37292561767934	3.35342347653277
FV_exp	5	2.4636297334936	3.45537328464614
FV_exp	5	2.57725360511654	3.40610244339682
FV_exp	5	2.79800731073206	3.40520720207889
FV_exp	5	2.78000511678033	3.53807526074208
FV_exp	5	2.58120390699296	3.60386339787239
FV_exp	5	2.40663877558831	3.65647532520524
FV_exp	5	2.12503538789375	3.79946319895315
FV_exp	5	1.98945902044267	3.78384114439009
FV_exp	5	1.77950636436734	3.74829002335413
FV_exp	5	1.58044633553486	3.81504408631073
FV_exp	5	1.52608935693192	4.07586264178015
FV_exp	5	1.3063015771427	4.07701670214319
FV_exp	5	1.17335918899398	4.12111116249045
FV_exp	5	1.01126316060559	4.19673442333465
FV_exp	5	0.938203194555392	4.31484979642699
FV_exp	5	0.832130864091765	4.40548456188714
FV_exp	5	0.789892591757315	4.55152883034777
FV_exp	5	0.828172914775463	4.69844246780061
FV_exp	5	0.930994402703973	4.90199035312534
FV_exp	5	0.777415841301176	5.01923635722547
FV_exp	5	0.513814647558334	5.02935617231018
FV_exp	5	0.513814647558334	5.02935617231018
FV_exp	5	0.280942235674332	5.14502570063691
FV_exp	5	0.121129789840529	5.14257985587129
FV_exp	5	0.0363091617095012	5.02253627610353
FV_exp	5	-0.0629124210903599	4.87896372473423
FV_exp	5	-0.255121702259075	4.71151047086138
FV_exp	5	-0.532508321592232	4.56057451286952
FV_exp	5	-0.665801106488718	4.46688335269664
FV_exp	5	-0.749304077891447	4.26851184827397
FV_exp	5	-0.782408020007544	4.10227969429534
FV_exp	5	-0.886897561412124	3.8392741131054
FV_exp	5	-1.10597690026593	3.62528055411966
FV_exp	5	-1.13776451980796	3.59709283970628
FV_exp	5	-1.30670364842024	3.41620455699088
FV_exp	5	-1.51498193773386	3.16576463565126
FV_exp	5	-1.5284169665764	3.14249448309482
FV_exp	5	-1.64335716077339	3.0537208847789
FV_exp	5	-1.64142397496658	2.83786615864895
FV_exp	5	-1.54412793053365	2.70657457575916
FV_exp	5	-1.48353706749971	2.56544786915547
FV_exp	6	-0.065248271691549	-0.0578589927432703
FV_exp	6	-0.0960440930815828	0.21548441285656
FV_exp	6	0.0422949961172831	0.398526201526875
FV_exp	6	0.0839485908303346	0.633306903560668
FV_exp	6	0.0914344266126871	0.837191582393187
FV_exp	6	0.168287411459681	0.940606372051668
FV_exp	6	0.320930898493307	1.06639971792582
FV_exp	6	0.405783712235693	1.21336910249282
FV_exp	6	0.495909463714203	1.42179738493173
FV_exp	6	0.596032601117637	1.51177714574766
FV_exp	6	0.697121664347361	1.6020157256087
FV_exp	6	0.7669629734738	1.80500880810046
FV_exp	6	0.842946589328579	1.98894219311153
FV_exp	6	0.927799403070965	2.13591157767852
FV_exp	6	0.836128027276172	2.25007531474021
FV_exp	6	0.647415781116388	2.33616647659396
FV_exp	6	0.588946238426005	2.48096741781182
FV_exp	6	0.44870614903168	2.54070616007069
FV_exp	6	0.299500304915675	2.55663148837595
FV_exp	6	0.0874213493653768	2.57538026467455
FV_exp	6	0.0298211756672092	2.63966261053981
FV_exp	6	-0.0053782144667338	2.77102852291512
FV_exp	6	0.0656878395310975	2.97331449862569
FV_exp	6	0.068866663403615	3.11599909863139
FV_exp	6	0.106472065251933	3.28861379601208
FV_exp	6	0.138804529364128	3.39976959552085
FV_exp	6	0.152173852829718	3.58556050269898
FV_exp	6	0.0552295392988002	3.63826534188875
FV_exp	6	-0.0215268887141201	3.61562796662797
FV_exp	6	0.0511813464340677	3.57609933723564
FV_exp	6	0.174671193228017	3.73342148360673
FV_exp	6	0.226159911654964	3.93149700424154
FV_exp	6	0.263765313503282	4.10411170162223
FV_exp	6	0.0891952029672302	4.21469776090382
FV_exp	6	-0.183500487942724	4.07330094283798
FV_exp	6	-0.269481489722428	4.00781607944988
FV_exp	6	-0.423863714740484	4.04305992428091
FV_exp	6	-0.469060490799351	4.2928743582792
FV_exp	6	-0.465881666926834	4.43555895828491
FV_exp	6	-0.505129249925509	4.50475886600711
FV_exp	6	-0.60171818757725	4.63727519376829
FV_exp	6	-0.73022215306222	4.41752822369899
FV_exp	6	-0.810253961781732	4.17142883403481
FV_exp	6	-0.947885944199411	3.98961179023589
FV_exp	6	-1.05302320029387	3.83720720572174
FV_exp	6	-1.05128446230944	3.67617001501655
FV_exp	6	-1.15150415654695	3.50541283980291
FV_exp	6	-1.31398276729447	3.41632467532774
FV_exp	6	-1.29569588197193	3.58376299180638
FV_exp	6	-1.18229997793698	3.77875624540274
FV_exp	6	-1.20730886847785	3.95322846495048
FV_exp	6	-1.22740019716177	4.10934809379873
FV_exp	6	-1.27761109191166	4.29673770409881
FV_exp	6	-1.32598669184305	4.40386753809139
FV_exp	6	-1.36118608197699	4.5352334504667
FV_exp	6	-1.40033710814159	4.68521077258661
FV_exp	6	-1.39715828426907	4.82789537259232
FV_exp	6	-1.407155670194	4.94634389421529
FV_exp	6	-1.3849171488408	5.09517080094933
FV_exp	6	-1.20803758342445	5.20778793702605
FV_exp	6	-0.963626163761955	5.30019496023622
FV_exp	6	-0.852443157773232	5.35276243287198
FV_exp	6	-0.723166380130121	5.41121339319099
FV_exp	6	-0.522050736331037	5.51065431947026
FV_exp	6	-0.412703025160819	5.64348156841352
FV_exp	6	-0.268318186067688	5.72668624520545
FV_exp	6	-0.168195048664254	5.81666600602139
FV_exp	6	0.119877481003634	5.86590235083642
FV_exp	6	0.124795042860581	5.84754976013693
FV_exp	6	0.138318004428629	5.85117322676836
FV_exp	6	0.129606089620646	5.86436801893718
FV_exp	6	0.293212888405484	5.87197166223347
FV_exp	6	0.361517554809763	5.69046553961663
FV_exp	6	0.419987097500146	5.54566459839877
FV_exp	6	0.53194291564701	5.43693606128424
FV_exp	6	0.657171500425389	5.43322101695013
FV_exp	6	0.768161392745962	5.3242336607905
FV_exp	6	0.855881132510097	5.22868133347341
FV_exp	6	0.962564012920835	5.05849389848695
FV_exp	6	1.01103616968629	5.03214147889207
FV_exp	6	1.14118231632162	5.01007384385847
FV_exp	6	1.34403669810514	4.94847757943255
FV_exp	6	1.38749473617957	4.85970033613946
FV_exp	6	1.35085526015754	4.68734445780387
FV_exp	6	1.32765081297806	4.53825873202473
FV_exp	6	1.25263312294957	4.35458416605875
FV_exp	6	1.25745412797244	4.25545416096156
FV_exp	6	1.27928419464079	3.93829734140812
FV_exp	6	1.36787330339714	3.76222641873843
FV_exp	6	1.3922716439909	3.667306868717
FV_exp	6	1.43238859598179	3.51758836564219
FV_exp	6	1.39073500126874	3.2828076636084
FV_exp	6	1.35917534931469	3.01035585434933
FV_exp	6	1.38919835854658	2.8983084584998
FV_exp	6	1.31234537369959	2.79489366884132
FV_exp	6	1.09303940141204	2.60879184048111
FV_exp	6	1.17661439147737	2.37029609411321
FV_exp	6	1.19644690111619	2.21514239109125
FV_exp	6	1.1216880301328	2.03050189929899
FV_exp	6	1.04975260714275	1.90873451894102
FV_exp	6	0.954805850641368	1.7994362415993
FV_exp	6	0.858730906102667	1.77162248543647
FV_exp	6	0.710394430978876	1.70702921838913
FV_exp	6	0.619495867342225	1.65989694570052
FV_exp	6	0.495136651556061	1.58309339468202
FV_exp	6	0.30324558152376	1.52649995653007
FV_exp	6	0.188110939504379	1.4925438936389
FV_exp	6	-0.0381101516696491	1.48679777250967
FV_exp	6	-0.15324479368903	1.4528417096185
FV_exp	6	-0.379465884863058	1.44709558848927
FV_exp	6	-0.5329787408889	1.40182083796771
FV_exp	6	-0.64811338290828	1.36786477507654
FV_exp	6	-0.836825629068064	1.45395593693029
FV_exp	6	-0.85701351458606	1.52929815138084
FV_exp	6	-0.910306676374393	1.65478057607291
FV_exp	6	-1.03235643728025	1.80118022041272
FV_exp	6	-1.12402781307505	1.91534395747441
FV_exp	6	-1.22588968846291	1.98640138736367
FV_exp	6	-1.41778075849521	1.92980794921172
FV_exp	7	-0.0234410388760402	-0.00524573125617144
FV_exp	7	0.126375355187078	-0.100723729087737
FV_exp	7	0.289275047190731	-0.0943448306628426
FV_exp	7	0.358123224010928	0.0234894960358525
FV_exp	7	0.320191963586313	0.2307338433233
FV_exp	7	0.267859748492865	0.414449219009204
FV_exp	7	0.23247088966794	0.542658534860548
FV_exp	7	0.261105557663173	0.729433950236348
FV_exp	7	0.176537435291604	0.882770940811184
FV_exp	7	0.00582604892930247	1.05236640822191
FV_exp	7	-0.0439637645644553	1.15704675247171
FV_exp	7	-0.0494002986658471	1.39370355904393
FV_exp	7	0.0519426044775738	1.54095034502741
FV_exp	7	0.197547209310692	1.68142204698688
FV_exp	7	0.397599036295174	1.91619910404351
FV_exp	7	0.498941939438595	2.06344589002698
FV_exp	7	0.599674292634903	2.29024534553677
FV_exp	7	0.618732655961343	2.51276001648526
FV_exp	7	0.623131245573847	2.71271164165851
FV_exp	7	0.644473191454875	2.85715720699719
FV_exp	7	0.535668990700576	3.02367040736946
FV_exp	7	0.485879177206819	3.12835075161927
FV_exp	7	0.462700602353047	3.28053732680824
FV_exp	7	0.340461372756204	3.42378037462407
FV_exp	7	0.172644118895604	3.43575406689867
FV_exp	7	0.074901120880831	3.34848261487062
FV_exp	7	-0.0998571241919641	3.23953971340808
FV_exp	7	-0.265390795497976	3.17344430007286
FV_exp	7	-0.493279940148075	3.10824048307841
FV_exp	7	-0.648978487740192	3.00543988834421
FV_exp	7	-0.79493482347532	2.94355493008475
FV_exp	7	-0.93825584575385	2.72501412251546
FV_exp	7	-0.950114398822992	2.62245011947782
FV_exp	7	-1.01738609986979	2.42532194229792
FV_exp	7	-0.955477580107546	2.20586731103932
FV_exp	7	-0.924747464094467	2.09504466006118
FV_exp	7	-0.629326465198231	2.14003836418909
FV_exp	7	-0.451674087623734	2.0913594905155
FV_exp	7	-0.24618572653786	2.0894797409999
FV_exp	7	-0.0927694273460932	2.05397707712376
FV_exp	7	0.0646937305561676	2.29701278212088
FV_exp	7	0.0417739747474983	2.44823343148357
FV_exp	7	-0.00467475266271338	2.61385503551508
FV_exp	7	-0.0459470991708748	2.76015812302081
FV_exp	7	-0.0271475548895373	2.9836387197956
FV_exp	7	-0.0251241255342908	3.12290790423223
FV_exp	7	-0.0614789101855038	3.25085840103847
FV_exp	7	-0.0846574850392756	3.40304497622744
FV_exp	7	-0.00166717259534648	3.54537420035397
FV_exp	7	0.0714880161346856	3.72440860587948
FV_exp	7	0.157112307880974	3.92645434491633
FV_exp	7	0.36928284113394	4.04645711496416
FV_exp	7	0.692798642586658	4.13728401742376
FV_exp	7	0.804236822643315	4.03048733196181
FV_exp	7	0.939819503380034	3.77176289035598
FV_exp	7	0.958432247278868	3.55934216216648
FV_exp	7	0.99970459378703	3.41303907466075
FV_exp	7	1.04097694029519	3.26673598715502
FV_exp	7	1.0874256677054	3.1011143831235
FV_exp	7	1.1345815018968	2.93671752396338
FV_exp	7	1.26788060007893	2.75606218796737
FV_exp	7	1.20886754697263	2.60152267986969
FV_exp	7	1.21536158460298	2.50387623868899
FV_exp	7	1.40513266844596	2.34042307800661
FV_exp	7	1.56469127436607	2.28586071664979
FV_exp	7	1.71116658234564	2.12944145903651
FV_exp	7	1.92517374457135	1.95281208855669
FV_exp	7	2.18221652946112	1.98648710505421
FV_exp	7	2.29009561410906	1.94706499075877
FV_exp	7	2.144098468654	1.75783012737737
FV_exp	7	1.94632889006987	1.66135632893109
FV_exp	7	1.75919311968349	1.66815364030363
FV_exp	7	1.57794083698035	1.65685718002179
FV_exp	7	1.35005169233025	1.59165336302734
FV_exp	7	1.15202329470101	1.49614549040734
FV_exp	7	0.948111409388539	1.41873138944174
FV_exp	7	0.780294155527938	1.43070508171633
FV_exp	7	0.585865663027352	1.39517254305176
FV_exp	7	0.377036215857931	1.33611103278565
FV_exp	7	0.175147759900706	1.39796611625667
FV_exp	7	0.0459675390916681	1.42029257033537
FV_exp	7	-0.202816597857614	1.42920622292007
FV_exp	7	-0.2752660139607	1.46776892648611
FV_exp	7	-0.413482673999778	1.66677685318161
FV_exp	7	-0.366847146207063	1.93705657411438
FV_exp	7	-0.414002980398461	2.1014534332745
FV_exp	7	-0.351648841208613	2.3169342011539
FV_exp	7	-0.324331829941679	2.58203754118461
FV_exp	7	-0.365862995494943	2.72930655451664
FV_exp	7	-0.401251854319867	2.85751587036798
FV_exp	7	-0.419512867316691	2.99134985485746
FV_exp	7	-0.44146669729907	3.14282932326524
FV_exp	7	-0.427584714874681	3.38466251073952
FV_exp	7	-0.397984121053159	3.57169674516042
FV_exp	7	-0.419586220133529	3.64458946986818
FV_exp	7	-0.56351912651341	3.72197369604536
FV_exp	7	-0.5673791848414	3.87933665213638
FV_exp	7	-0.629546523648745	4.09975720922127
FV_exp	7	-0.649125193373867	4.31191911836567
FV_exp	7	-0.598629607253163	4.42483588320741
FV_exp	7	-0.539875373191963	4.58034131713138
FV_exp	7	-0.429754849863604	4.55187255632434
FV_exp	7	-0.424577134807314	4.31618167557841
FV_exp	7	-0.460671766259187	4.2267938823382
FV_exp	7	-0.424316981607973	4.09884338553196
FV_exp	7	-0.335890135062652	4.00451580308626
FV_exp	8	-0.0194572172340234	0.00306866379846717
FV_exp	8	0.233347906100039	-0.0285789208810885
FV_exp	8	0.306925510240442	-0.148626145626012
FV_exp	8	0.458575864967825	-0.107991555544916
FV_exp	8	0.48062491763004	0.0376787546651568
FV_exp	8	0.607428644027582	0.171042224070003
FV_exp	8	0.910988172527452	0.251345478405906
FV_exp	8	1.06852201493807	0.273886296832612
FV_exp	8	1.21683128358191	0.253579627131993
FV_exp	8	1.52662603066703	0.237202366113487
FV_exp	8	1.71260640653614	0.226989639171867
FV_exp	8	1.82799853344638	0.476352140456904
FV_exp	8	1.86936610263438	0.627198831569027
FV_exp	8	1.8989666964559	0.81423306598993
FV_exp	8	1.93470959700576	0.982207602930154
FV_exp	8	1.90828649290252	1.15423033273511
FV_exp	8	1.84753336765755	1.37710037956278
FV_exp	8	1.81285161561381	1.50653444028552
FV_exp	8	1.67244926400846	1.64801652276838
FV_exp	8	1.59298817218482	1.78615751916769
FV_exp	8	1.45258582057946	1.92763960165055
FV_exp	8	1.29874844013156	2.04585153157697
FV_exp	8	0.992294779129993	2.12317005237719
FV_exp	8	0.829843374862424	2.11898182464998
FV_exp	8	0.730006262984045	2.11293607475571
FV_exp	8	0.596708498956154	2.07721904653156
FV_exp	8	0.509954685018309	2.17303019289376
FV_exp	8	0.392822485969395	2.30107724653407
FV_exp	8	0.234678093611662	2.35808909763367
FV_exp	8	0.0765337012539282	2.41510094873328
FV_exp	8	-0.0816106911038048	2.47211279983288
FV_exp	8	-0.286909583498697	2.47714914587245
FV_exp	8	-0.355569625782153	2.57884377991788
FV_exp	8	-0.411146370125074	2.78239531021977
FV_exp	8	-0.479547593363427	2.88312401843891
FV_exp	8	-0.679928923901371	2.86980777377899
FV_exp	8	-0.748777100721569	2.75197344708029
FV_exp	8	-0.813673641511108	2.61552771063701
FV_exp	8	-0.858641115827753	2.40470568556946
FV_exp	8	-0.89904275918946	2.25411781350244
FV_exp	8	-1.02092892373005	2.1024017533981
FV_exp	8	-1.20533282382576	2.03332062985851
FV_exp	8	-1.28382798982311	2.17172044530293
FV_exp	8	-1.23982644133276	2.38228365132537
FV_exp	8	-1.16544650773133	2.5606109500697
FV_exp	8	-1.12504486436963	2.71119882213672
FV_exp	8	-1.12662134014303	2.79049267261792
FV_exp	8	-1.06172479935349	2.92693840906121
FV_exp	8	-0.955816065255131	3.13441934804522
FV_exp	8	-0.79959987957281	3.23528809112684
FV_exp	8	-0.566723822711641	3.27801679507154
FV_exp	8	-0.451168099436129	3.22926359191243
FV_exp	8	-0.26027016171007	3.20069827427132
FV_exp	8	-0.167374041043886	3.08582743042845
FV_exp	8	0.0493364508383037	2.96479205250869
FV_exp	8	0.223646408175015	3.07154428327355
FV_exp	8	0.326214056189828	3.21808396247584
FV_exp	8	0.430358179978042	3.28532979119692
FV_exp	8	0.638998158456481	3.34123470493906
FV_exp	8	0.87345069109105	3.30466955840256
FV_exp	8	1.01526592210454	3.38200932988264
FV_exp	8	1.23689397584368	3.24262136126339
FV_exp	8	1.36588472796173	3.21713831066072
FV_exp	8	1.47986397546384	3.24767895798282
FV_exp	8	1.67664540087314	3.20101986868731
FV_exp	8	1.82003710766003	3.19906578968619
FV_exp	8	1.99811056649066	3.06767764996233
FV_exp	8	2.14773749186279	2.96904305560679
FV_exp	8	2.38913101570956	3.05339450280743
FV_exp	8	2.46842851116793	3.21336921085226
FV_exp	8	2.52384165914558	3.30793338499451
FV_exp	8	2.66408041438567	3.4645670069558
FV_exp	8	2.74987194747439	3.52689527381994
FV_exp	8	2.76111995059642	3.70901194638389
FV_exp	8	2.66330626807329	3.84223538092626
FV_exp	8	2.33911056631934	3.83508367034322
FV_exp	8	2.14390561668344	3.80244890915752
FV_exp	8	1.89733571193463	3.73741597848266
FV_exp	8	1.72697739062858	3.61205233797321
FV_exp	8	1.60175014000444	3.39939501808715
FV_exp	8	1.65240932249041	3.21419607848476
FV_exp	8	1.72932801271436	3.15509011352155
FV_exp	8	1.85963642156071	3.05127913826396
FV_exp	8	1.99020364945217	2.94650223718009
FV_exp	8	2.0962759799158	2.85586747171994
FV_exp	8	2.05095677469714	2.72363219035241
FV_exp	8	1.82730529160276	2.72375097453504
FV_exp	8	1.58828692801325	2.70008196807101
FV_exp	8	1.4510375279547	2.68297634959146
FV_exp	8	1.22799659480743	2.60354246424777
FV_exp	8	1.12385247101922	2.53629663552669
FV_exp	8	1.05130783223629	2.27770956047487
FV_exp	8	1.16326365038316	2.16898102336034
FV_exp	8	1.36856254277805	2.16394467732077
FV_exp	8	1.52670693513578	2.10693282622116
FV_exp	8	1.70320391819301	2.05483853697851
FV_exp	8	1.94775039358658	1.98060228321673
FV_exp	8	1.92367791156912	1.69566278857003
FV_exp	8	1.9544080275822	1.58484013759189
FV_exp	8	1.85701676046943	1.41898194186382
FV_exp	8	1.73021303407189	1.28561847245897
FV_exp	8	1.54915022005973	1.2774786087011
FV_exp	8	1.36712148022128	1.26907992589812
FV_exp	8	1.13090433727656	1.16540996217171
FV_exp	8	0.9514179990378	1.07797624793263
FV_exp	8	0.803108730393962	1.09828291763325
FV_exp	8	0.857204221643316	1.27117501643042
FV_exp	9	-0.0115081563213714	0.0352216174824905
FV_exp	9	-0.035999408772037	0.207761985377652
FV_exp	9	-0.0179019921404811	0.37204370533232
FV_exp	9	-0.00375621153958407	0.554936835031583
FV_exp	9	-0.0132359593743035	0.671453505001978
FV_exp	9	0.014344850069138	0.877616787257681
FV_exp	9	0.0990081951205422	1.0214295753007
FV_exp	9	0.216069709661096	1.1138774082308
FV_exp	9	0.404262983576436	1.24609046224978
FV_exp	9	0.554785150266501	1.36820957350977
FV_exp	9	0.742367874234728	1.57997529705506
FV_exp	9	0.87813735535395	1.75715218041351
FV_exp	9	1.12245088402813	1.98515415344614
FV_exp	9	1.1123605862463	2.18122349294285
FV_exp	9	1.00822375241242	2.43077412876463
FV_exp	9	0.951593149517703	2.65371352594642
FV_exp	9	0.838231741917038	2.86041667364087
FV_exp	9	0.719952772459425	3.08547241203482
FV_exp	9	0.624943955558253	3.29709312158623
FV_exp	9	0.451251838122986	3.42758468583792
FV_exp	9	0.243488518591095	3.60795764128604
FV_exp	9	0.134434122900265	3.87586086780731
FV_exp	9	0.110908796275889	4.04866005474757
FV_exp	9	-0.0260781397603927	4.18898674271316
FV_exp	9	-0.138929199225185	4.07696157421218
FV_exp	9	-0.317897899373742	3.98759600832052
FV_exp	9	-0.449101549538026	3.87065327796259
FV_exp	9	-0.585481580604361	3.77302906413044
FV_exp	9	-0.77762649055036	3.65942741985605
FV_exp	9	-0.923231095383478	3.51895571789658
FV_exp	9	-1.1206489430656	3.34389517575027
FV_exp	9	-1.36486226992854	3.35506884938678
FV_exp	9	-1.46382636783754	3.42690273641134
FV_exp	9	-1.51589478475448	3.55167805432223
FV_exp	9	-1.38934987740204	3.68600744955337
FV_exp	9	-1.23882771071197	3.80812656081335
FV_exp	9	-1.2400488106062	3.96723189986597
FV_exp	9	-1.21185745121565	4.09384251259536
FV_exp	9	-1.11279315149541	4.26118427223993
FV_exp	9	-1.10417912767574	4.38358442989356
FV_exp	9	-0.99598681102279	4.51299626326775
FV_exp	9	-0.817276929919336	4.60332775498569
FV_exp	9	-0.704522427288618	4.63457550908898
FV_exp	9	-0.506849405538559	4.65027189313756
FV_exp	9	-0.234092988383054	4.68712208853043
FV_exp	9	0.00590988340412312	4.69552575046481
FV_exp	9	0.207793360229944	4.69164479894251
FV_exp	9	0.391065427311169	4.68381221138956
FV_exp	9	0.471676934520675	4.60706076250804
FV_exp	9	0.537532111182171	4.42696885345357
FV_exp	9	0.604612032715058	4.24616983761792
FV_exp	9	0.69409273781217	4.13245438829231
FV_exp	9	0.826162111991504	4.01048029102622
FV_exp	9	1.06580960789951	3.93907246438919
FV_exp	9	1.15985614395156	3.88559116806411
FV_exp	9	1.49908193269283	3.82119501714764
FV_exp	9	1.57908288995523	3.82399623779243
FV_exp	9	1.83313134053206	3.77611738275694
FV_exp	9	1.87079880278017	3.62781309324451
FV_exp	9	1.98416021038083	3.42110994555005
FV_exp	9	2.05062958196661	3.31986359924071
FV_exp	9	1.99977861996673	3.12713534582755
FV_exp	9	1.90071432024649	2.95979358618298
FV_exp	9	1.80261594635254	2.79271064558352
FV_exp	9	1.84028340860065	2.64440635607109
FV_exp	9	1.78908071569876	2.53026484635795
FV_exp	9	1.7090761134592	2.36906539344173
FV_exp	9	1.56347150862608	2.22859369148225
FV_exp	9	1.38045461561279	2.07706212093749
FV_exp	9	1.26374847695141	2.0644257765788
FV_exp	9	1.11692277222407	2.08305941367194
FV_exp	9	0.948403390713687	2.03583422912642
FV_exp	9	0.797270674076509	1.99326778739275
FV_exp	9	0.675646973558183	1.99898403373355
FV_exp	9	0.477973951808125	1.98328764968497
FV_exp	9	0.383572039876899	1.95695745743863
FV_exp	9	0.289428946990775	1.92966133936601
FV_exp	9	0.153404291803616	1.91184861410527
FV_exp	9	0.00262695104561398	1.949093660943
FV_exp	9	-0.171775918148005	1.91996224805187
FV_exp	9	-0.284271601733621	1.8877485681223
FV_exp	9	-0.406861228078235	1.893205995418
FV_exp	9	-0.49660075222045	2.00788737056989
FV_exp	9	-0.59099901917451	2.13995541059499
FV_exp	9	-0.685656105173673	2.27298937644637
FV_exp	9	-0.825984127293501	2.35237480463025
FV_exp	9	-0.958408877352011	2.39453741332493
FV_exp	9	-1.08064312781745	2.47980632919204
FV_exp	9	-0.972709630209604	2.61018408839252
FV_exp	9	-0.832022587233434	2.76900838105149
FV_exp	9	-0.912630449465773	3.00415806220443
FV_exp	9	-0.715567977662827	3.09940711577933
FV_exp	9	-0.631260008490598	3.16340841525094
FV_exp	9	-0.640384380446142	3.35973657379274
FV_exp	9	-0.795468733113979	3.33578154180367
FV_exp	9	-0.960036478593703	3.26994494751355
FV_exp	9	-1.04434444776593	3.20594364804194
FV_exp	9	-1.26072543609466	3.105518213565
FV_exp	9	-1.44400114815305	2.95495256884652
FV_exp	9	-1.62762859111345	2.88297366782807
FV_exp	9	-1.79711389845012	2.83548966423745
FV_exp	9	-1.9754684036744	2.82496966109091
FV_exp	9	-2.04624478717001	2.86501592857344
FV_exp	9	-2.28589592805518	2.77802552293904
FV_exp	9	-2.42262769002352	2.75898805280691
FV_exp	9	-2.60615857614985	2.76778656618616
FV_exp	9	-2.71865425973547	2.73557288625659
FV_exp	9	-2.85995185265875	2.65630126312393
FV_exp	9	-3.06254243626576	2.65895746977484
FV_exp	10	-0.0471136903172301	0.0753744000619053
FV_exp	10	0.0734548174950645	0.305418384821161
FV_exp	10	0.084961639662197	0.486569131558827
FV_exp	10	0.117363454128513	0.593602408717337
FV_exp	10	0.0718806525445899	0.759482831793954
FV_exp	10	-0.113933816136327	0.846350450783016
FV_exp	10	-0.157840141946847	0.932937023378427
FV_exp	10	-0.269537141048608	1.04069963466667
FV_exp	10	-0.351114574084403	1.11719226450308
FV_exp	10	-0.385537507083038	1.24566039939953
FV_exp	10	-0.435937870523908	1.42989341317564
FV_exp	10	-0.417937010726426	1.51339771873261
FV_exp	10	-0.333721953411106	1.65501983607795
FV_exp	10	-0.279626462161752	1.82791193487512
FV_exp	10	-0.234400168800005	2.03776803411638
FV_exp	10	-0.369367320458206	2.15896567424717
FV_exp	10	-0.398872691599893	2.26908121844412
FV_exp	10	-0.434261550424818	2.39729053429546
FV_exp	10	-0.532168144804858	2.60813478671156
FV_exp	10	-0.566591077803492	2.73660292160801
FV_exp	10	-0.750382117129162	2.9627397250337
FV_exp	10	-0.799206004796631	3.0676788883286
FV_exp	10	-0.93224494977942	3.03099593427817
FV_exp	10	-1.06264858130561	2.83765713091789
FV_exp	10	-1.16679270509382	2.77041130219681
FV_exp	10	-1.34865553774408	2.83866751144128
FV_exp	10	-1.37324334702882	2.93043046493874
FV_exp	10	-1.52296318425787	3.10668587716801
FV_exp	10	-1.63861181939029	3.23305989820085
FV_exp	10	-1.72115517825237	3.30929370899216
FV_exp	10	-1.77058961586695	3.49378554181337
FV_exp	10	-1.82073116026272	3.67705262976319
FV_exp	10	-1.75091705761623	3.79514577550699
FV_exp	10	-1.74406897826095	3.99368318711785
FV_exp	10	-1.74959709006501	4.09158844734366
FV_exp	10	-1.74599718493636	4.15156378129908
FV_exp	10	-1.76566743236415	4.22497414409705
FV_exp	10	-1.85181069635488	4.24123262093293
FV_exp	10	-2.0077680629921	4.13939795202502
FV_exp	10	-2.13457178938964	4.00603448262017
FV_exp	10	-2.21782092087867	3.86467118431994
FV_exp	10	-2.33118961843367	3.75457786747153
FV_exp	10	-2.4763459355307	3.61629683620974
FV_exp	10	-2.53140735260635	3.44314591836746
FV_exp	10	-2.63362326971915	3.21801949546516
FV_exp	10	-2.6975538846824	3.08183257806697
FV_exp	10	-2.76209869456993	2.86680009792366
FV_exp	10	-2.78993467808131	2.82000097376568
FV_exp	10	-2.93017343332139	2.66336735180439
FV_exp	10	-2.99147006898228	2.58689694931652
FV_exp	10	-3.11695613865152	2.37520555525676
FV_exp	10	-3.14418157221579	2.24885376157247
FV_exp	10	-3.25034912535925	2.04233874841476
FV_exp	10	-3.25983251817114	2.00045718611372
FV_exp	10	-3.26773943520962	1.87928177333148
FV_exp	10	-3.16710230469315	1.80893145022341
FV_exp	10	-3.10651277581344	1.88417710783988
FV_exp	10	-3.15533666348091	1.98911627113478
FV_exp	10	-3.24051400164536	2.00563356701577
FV_exp	10	-3.30049298057795	1.85083523987299
FV_exp	10	-3.20451459287332	1.79787158163812
FV_exp	10	-3.04688783860579	1.74279158219109
FV_exp	10	-2.88566117920961	1.7476869166995
FV_exp	10	-2.7182922130851	1.73352255372722
FV_exp	10	-2.49515836808092	1.73533562119717
FV_exp	10	-2.36211942309813	1.77201857524761
FV_exp	10	-2.12098471829647	1.85733594827453
FV_exp	10	-1.89328504233735	1.91938316874502
FV_exp	10	-1.56170006163512	2.04964214376287
FV_exp	10	-1.40899086922454	2.01291473501534
FV_exp	10	-1.20420961491985	2.00981024062835
FV_exp	10	-1.11086654067182	2.11350243170331
FV_exp	10	-0.993897937988175	2.28357108250714
FV_exp	10	-0.929001397198636	2.42001681895043
FV_exp	10	-0.872270592492684	2.43625306843777
FV_exp	10	-0.824764361553514	2.40964182979779
FV_exp	10	-0.655726007798688	2.23856279847057
FV_exp	10	-0.591890615515273	2.0775999372509
FV_exp	10	-0.471934968473018	2.01242599504488
FV_exp	10	-0.389039878708924	1.85760544055355
FV_exp	10	-0.359275688522135	1.74652397053031
FV_exp	10	-0.243627053389715	1.62014994949747
FV_exp	10	-0.0362104856284288	1.46038960580064
FV_exp	10	0.112191694872316	1.36246211822629
FV_exp	10	0.0633654963819205	1.09263068502961
FV_exp	10	0.0213873772468117	1.02133666344379
FV_exp	10	-0.0486855444447776	0.904209443526286
FV_exp	10	-0.185324394556215	0.807551155520424
FV_exp	10	-0.297727166284923	0.697716657717121
FV_exp	10	-0.401260740126025	0.55091815946973
FV_exp	10	-0.508745949997785	0.422731070966934
FV_exp	10	-0.544488850547647	0.25475653402671
FV_exp	10	-0.548088755676295	0.194781200071285
FV_exp	10	-0.75454170843422	-0.0199702336783743
FV_exp	10	-0.886262996688709	-0.134981112383728
FV_exp	10	-1.09069252009139	-0.210463361696757
FV_exp	10	-1.26140257229945	-0.257240258506192
FV_exp	10	-1.31058050169186	-0.448484948002856
FV_exp	10	-1.38557098524039	-0.547259577220872
FV_exp	10	-1.53503431424726	-0.746740687309483
FV_exp	10	-1.6716731643587	-0.843398975315345
FV_exp	10	-1.79847689075624	-0.976762444720191
FV_exp	10	-1.98358789763314	-1.04706831313117
FV_exp	10	-2.03109412857231	-1.02045707449118
FV_exp	10	-2.2175227921775	-1.01243501824724
FV_exp	10	-2.29418266335635	-0.954294979110324
FV_exp	10	-2.43766728200015	-0.874720082235467
FV_exp	10	-2.5663992150731	-0.850202957459088
FV_exp	10	-2.70567337864114	-0.790205396155115
FV_exp	10	-2.81148689005966	-0.70053655652126
FV_exp	10	-2.9697241942743	-0.565903887547928
FV_exp	10	-3.15026937019626	-0.575975602958378
FV_exp	10	-3.27900130326921	-0.551458478181998
FV_exp	10	-3.3514507193723	-0.512895774615962
FV_exp	10	-3.49985289987304	-0.414968287041613
FV_exp	10	-3.57159520919494	-0.375180838604186
FV_exp	10	-3.7003271422679	-0.350663713827805
FV_exp	10	-3.84320121096458	-0.350641486479258
FV_exp	10	-4.02866394874349	-0.342360611190217
FV_exp	10	-4.15247831995949	-0.33619607711333
FV_exp	10	-4.23010411696463	-0.278314857021512
FV_exp	10	-4.27567983040546	-0.0348136160711645
FV_exp	11	-0.0158015649912302	0.0164715070296536
FV_exp	11	0.104665406855585	0.223712209339935
FV_exp	11	0.402688199442824	0.301496623578933
FV_exp	11	0.563109861069501	0.440762163038398
FV_exp	11	0.67505936593072	0.606380122092746
FV_exp	11	0.779198510587529	0.731600082762554
FV_exp	11	0.950162402709289	0.835385185694426
FV_exp	11	1.08274808082459	0.927851600995908
FV_exp	11	1.26126351410566	1.07300062813861
FV_exp	11	1.19337992895751	1.17179748470517
FV_exp	11	1.04111902428301	1.21071556415039
FV_exp	11	0.852152938209531	1.2397985198817
FV_exp	11	0.746339426791008	1.32946735951556
FV_exp	11	0.60285480814721	1.40904225639041
FV_exp	11	0.506876420442582	1.46200591462528
FV_exp	11	0.401062909024059	1.55167475425914
FV_exp	11	0.318519550161975	1.62790856505045
FV_exp	11	0.217623600600399	1.69922481398481
FV_exp	11	0.135080241738316	1.77545862477612
FV_exp	11	0.00274706938247404	1.95637277981723
FV_exp	11	-0.124668541116419	2.11893434415885
FV_exp	11	-0.212129461835451	2.21352074564965
FV_exp	11	-0.318908899080264	2.30293076623841
FV_exp	11	-0.411287381656243	2.4158697584287
FV_exp	11	-0.45423276077188	2.56068928201794
FV_exp	11	-0.557412292888044	2.71007463656212
FV_exp	11	-0.631179365719429	2.82696526478307
FV_exp	11	-0.604666018067755	3.0100664455447
FV_exp	11	-0.543115542493168	3.143545054155
FV_exp	11	-0.324386600387136	3.21975299262059
FV_exp	11	-0.146221563853839	3.22711639924316
FV_exp	11	-0.0233731184641226	3.22069304612117
FV_exp	11	0.143640471781218	3.12671719457748
FV_exp	11	0.133196132274449	3.02660268128262
FV_exp	11	0.114234325782082	2.88486542473182
FV_exp	11	0.0170375064917066	2.664189693579
FV_exp	11	-0.0121098204623263	2.42137199790705
FV_exp	11	0.00299957514193285	2.22975335015983
FV_exp	11	-0.0159622313504334	2.08801609360903
FV_exp	11	-0.0427343980472096	1.90588083867369
FV_exp	11	-0.165226133403511	1.77574331614694
FV_exp	11	-0.330565356887136	1.65483036738697
FV_exp	11	-0.193314622674347	1.45556362164636
FV_exp	11	-0.0760908459227648	1.46626811435247
FV_exp	11	0.17381649993243	1.43384407253761
FV_exp	11	0.325818585561824	1.39589191891869
FV_exp	11	0.399844477438311	1.27803536487144
FV_exp	11	0.434272389568351	1.09159309802627
FV_exp	11	0.345851856308675	0.91157418430309
FV_exp	11	0.270607532846441	0.755791348962637
FV_exp	11	0.163834408887272	0.570854873382507
FV_exp	11	0.174026242634583	0.397588816334777
FV_exp	11	0.0997478449986376	0.242064800039427
FV_exp	11	-0.0469799687403931	0.125103487310113
FV_exp	11	-0.148485134094843	0.0596000415506279
FV_exp	11	-0.268342890148785	-0.0108209660658054
FV_exp	11	-0.491989394111764	-0.0686763138319096
FV_exp	11	-0.678671897630657	-0.117662463710407
FV_exp	11	-0.798529653684599	-0.18808347132684
FV_exp	11	-1.00645754625045	-0.300737772146319
FV_exp	11	-0.980547101106002	-0.528802782247423
FV_exp	11	-1.13508527504944	-0.686162093361278
FV_exp	11	-1.28181308878847	-0.803123406090592
FV_exp	11	-1.50282561344909	-0.801262238946373
FV_exp	11	-1.53232965043654	-0.907519058969576
FV_exp	11	-1.40719762249224	-0.99201151770138
FV_exp	11	-1.23983363549913	-0.948201748724933
FV_exp	11	-1.09082223920551	-0.909309541605434
FV_exp	11	-0.91529118197457	-0.961662649893192
FV_exp	11	-0.686629225166329	-1.05775484264904
FV_exp	11	-0.595309580273546	-1.0933318360107
FV_exp	11	-0.513732147237753	-1.16982446584712
FV_exp	11	-0.541113529727402	-1.4887794154763
FV_exp	11	-0.557182537872306	-1.57176608294306
FV_exp	11	-0.504402035042774	-1.75329078793129
FV_exp	11	-0.39858852362425	-1.84295962756514
FV_exp	11	-0.236142098488086	-1.7807972678892
FV_exp	11	-0.0383997263839064	-1.76922340619087
FV_exp	11	0.150307540644472	-1.7973404360959
FV_exp	11	0.284209541333832	-1.56682958122918
FV_exp	11	0.335217786413338	-1.39787053609129
FV_exp	11	0.348296105222467	-1.2380395078861
FV_exp	11	0.553331199440852	-1.18413579615066
FV_exp	11	0.673188955494794	-1.11371478853422
FV_exp	11	0.828693055264523	-0.956096658375266
FV_exp	11	0.854597187123323	-0.909815172307488
FV_exp	11	0.889886820805696	-0.686057174116219
FV_exp	11	0.832188756119215	-0.486179878428503
FV_exp	11	0.781433016799168	-0.381758353223804
FV_exp	11	0.592466930725687	-0.352675397492487
FV_exp	11	0.444064750224942	-0.254747909918139
FV_exp	11	0.436156499032219	-0.159550958480223
FV_exp	11	0.53537808183208	-0.0159784071109234
FV_exp	11	0.607729606946853	0.0810538391454962
FV_exp	11	0.740665681809924	0.311305874967115
FV_exp	11	0.765510975985527	0.434949359863521
FV_exp	11	0.821177963876877	0.586521740128212
FV_exp	11	0.814235638510443	0.68197751061123
FV_exp	11	0.720891230108175	0.794657683756422
FV_exp	11	0.676018978471365	0.880985437306731
FV_exp	11	0.718250937520171	1.00928766501498
FV_exp	11	0.804037491477488	1.12959006382784
FV_exp	11	0.812813777508187	1.17024688125749
FV_exp	11	0.855396133304764	1.43633472948587
FV_exp	11	0.640169205339069	1.55569707479816
FV_exp	11	0.547790722763089	1.66863606698845
FV_exp	11	0.454446314360821	1.78131624013365
FV_exp	11	0.359077142449067	1.97109959306236
FV_exp	11	0.255897610332903	2.12048494760654
FV_exp	11	0.142175847721656	2.30535073867831
FV_exp	11	0.134008777483831	2.40151361594251
FV_exp	11	0.0763107127973503	2.60139091163023
FV_exp	11	-0.0432945374971336	2.80435047435639
FV_exp	11	-0.117320429373621	2.92220702840363
FV_exp	11	-0.156665903360609	3.1270018859483
FV_exp	12	0.00343399794045378	-0.0166795580920167
FV_exp	12	-0.146544658333693	0.160541779963538
FV_exp	12	-0.15374580274523	0.256963476272845
FV_exp	12	-0.138028525502336	0.418536887439627
FV_exp	12	-0.165865843167953	0.5881101275018
FV_exp	12	-0.182902111293385	0.721237005210092
FV_exp	12	-0.197654796864228	0.776294777308569
FV_exp	12	-0.223208531975257	0.867798911760928
FV_exp	12	-0.138032527965053	1.0676539801001
FV_exp	12	-0.0394214951123043	1.2907792009957
FV_exp	12	0.0323194800553553	1.46736411677843
FV_exp	12	0.0807903026665752	1.65738406140371
FV_exp	12	0.129871675224907	1.76785133650267
FV_exp	12	0.26351983600057	1.94135398524695
FV_exp	12	0.307424827656852	2.0711397768717
FV_exp	12	0.384083364681459	2.22937210195494
FV_exp	12	0.492179124500332	2.27800652093142
FV_exp	12	0.597026710092567	2.18807886225247
FV_exp	12	0.824629829217611	2.16934866832525
FV_exp	12	0.936677225067143	2.19937167755714
FV_exp	12	1.12275051279316	2.11153813274179
FV_exp	12	1.26131756958001	2.05031582656643
FV_exp	12	1.44896599892519	2.09956079549003
FV_exp	12	1.67534437317885	2.081537708344
FV_exp	12	1.68746307944733	1.9667634213352
FV_exp	12	1.4146373119377	1.93403574829259
FV_exp	12	1.24691661491118	2.02678685496489
FV_exp	12	1.05329178602585	2.07325647556941
FV_exp	12	0.901289700396457	2.11120862918833
FV_exp	12	0.791876283849285	2.14090213486676
FV_exp	12	0.693003763642956	2.35148756823775
FV_exp	12	0.534766459428315	2.48612023721109
FV_exp	12	0.489894207791505	2.57244799076139
FV_exp	12	0.453187692238282	2.77898523126765
FV_exp	12	0.432551518984201	2.85213677502052
FV_exp	12	0.20388956217596	2.94822896777637
FV_exp	12	-0.0227476311227943	2.96721798074868
FV_exp	12	-0.159997031181345	2.95011236226913
FV_exp	12	-0.285479455873421	2.8968192004808
FV_exp	12	-0.382774166152109	2.81173841915043
FV_exp	12	-0.522657545513019	2.73491628576055
FV_exp	12	-0.746659425355175	2.59724944942304
FV_exp	12	-0.848871697490812	2.53052125879216
FV_exp	12	-0.917012767529823	2.41391167696486
FV_exp	12	-0.988753742697482	2.23732676118213
FV_exp	12	-1.08964835810482	2.09227064589634
FV_exp	12	-1.28089669257865	1.98305034301731
FV_exp	12	-1.25894286259627	1.83157087460953
FV_exp	12	-1.20397666820046	1.70757201383395
FV_exp	12	-1.10176306191059	1.55792784024467
FV_exp	12	-1.06540827725937	1.42997734343842
FV_exp	12	-1.08964302148786	1.22678118901571
FV_exp	12	-1.06408928637683	1.13527705456335
FV_exp	12	-0.999546787312234	0.975538938215073
FV_exp	12	-0.930086726390684	0.797448231167303
FV_exp	12	-0.943520421078989	0.557805714390707
FV_exp	12	-0.960555355050182	0.474560227878842
FV_exp	12	-1.0201789581036	0.399573389307471
FV_exp	12	-0.998225128121217	0.248093920899687
FV_exp	12	-0.94711765789916	0.0650856519949691
FV_exp	12	-0.90224540626235	-0.0212421015553391
FV_exp	12	-0.803631705101123	-0.230861609100044
FV_exp	12	-0.737771549308222	-0.468927650103238
FV_exp	12	-0.705016669785658	-0.656853480864904
FV_exp	12	-0.636615446547305	-0.757582189084046
FV_exp	12	-0.501648294889104	-0.878779829214835
FV_exp	12	-0.297222416463593	-0.961695812173237
FV_exp	12	0.111886825278293	-0.912121339696175
FV_exp	12	0.307793902563969	-0.820287701690353
FV_exp	12	0.471913360307608	-0.75664177809792
FV_exp	12	0.664479351509738	-0.725749399873812
FV_exp	12	0.770291528774022	-0.59904587528751
FV_exp	12	1.03170569679635	-0.450319170364708
FV_exp	12	0.947844681205967	-0.29575743491848
FV_exp	12	0.767654881163185	-0.22601766175752
FV_exp	12	0.648147521857014	-0.158653048853816
FV_exp	12	0.671675159304318	0.0433183606975067
FV_exp	12	0.547250238141199	0.129035564300703
FV_exp	12	0.567885077241041	0.272256384767992
FV_exp	12	0.620307535882919	0.44366491964867
FV_exp	12	0.614072317297672	0.540345435003079
FV_exp	12	0.571482314061211	0.76497644716373
FV_exp	12	0.55444604593578	0.898103324872021
FV_exp	12	0.579998446892569	1.02297155463982
FV_exp	12	0.404892115894929	1.15101362914873
FV_exp	12	0.37328898591247	1.18395664320804
FV_exp	12	0.295311458005323	1.32042460699987
FV_exp	12	0.207851871440531	1.19863864427052
FV_exp	12	0.167548119067137	0.912455822381043
FV_exp	12	0.105642267613373	0.69916572519933
FV_exp	12	0.0274072548153635	0.6202272505973
FV_exp	12	-0.0102625182556711	0.393760943618145
FV_exp	12	0.0217852544857071	0.204610367985088
FV_exp	12	0.0630576009938684	0.0583072804793543
FV_exp	12	0.1751049968434	0.0883302897112467
FV_exp	12	0.327105748318555	0.266750500312479
FV_exp	12	0.27108071623955	0.46811135991669
FV_exp	12	0.139713469709998	0.649284334002903
FV_exp	12	0.0568183799459042	0.804104888494233
FV_exp	12	-0.0492539505177221	0.894739653954377
FV_exp	12	-0.206173598004064	0.951044398272793
FV_exp	12	-0.325422138265132	1.01744308535021
FV_exp	12	-0.393564542458382	1.11720586774306
FV_exp	12	-0.387330658027374	1.23689771660881
FV_exp	12	-0.301188728190881	1.43701160399308
FV_exp	12	-0.196342476752885	1.56345630953428
FV_exp	12	-0.0407418201490814	1.80185185409093
FV_exp	12	-0.0299421047631359	1.98177785595721
FV_exp	12	-0.0613793275574011	2.09137576206396
FV_exp	12	-0.0613806617116403	2.30774812628411
FV_exp	12	-0.149193313332682	2.48092127147494
FV_exp	12	-0.168513164012702	2.69211725479304
FV_exp	12	-0.213737146551522	2.85703175204337
FV_exp	12	-0.264844616773579	3.04004002094809
FV_exp	13	-0.0777545394505674	-0.0498219991051157
FV_exp	13	-0.0164306973097244	0.111548340130708
FV_exp	13	0.0642116613569	0.278095060268583
FV_exp	13	0.153016111129944	0.406453035090979
FV_exp	13	0.247962867631329	0.515751312432696
FV_exp	13	0.369969150508783	0.674746491411263
FV_exp	13	0.445693947318459	0.85964580224863
FV_exp	13	0.605274780587113	0.947957509588495
FV_exp	13	0.830714435494429	1.01457554014532
FV_exp	13	0.963073480175985	1.13493368607233
FV_exp	13	0.991195489212418	1.26566682115198
FV_exp	13	0.968566738060209	1.4428473494876
FV_exp	13	0.911770227977302	1.58913185462196
FV_exp	13	0.819331019155772	1.80661746948522
FV_exp	13	0.739005537471323	1.9673029292884
FV_exp	13	0.777221489266754	2.06036495714278
FV_exp	13	0.796377743581506	2.14728467826882
FV_exp	13	0.744498795355547	2.27521659270368
FV_exp	13	0.637113787295027	2.38620515087001
FV_exp	13	0.425654005800413	2.42582535796501
FV_exp	13	0.215418969177191	2.46473845827882
FV_exp	13	-0.0708653886777647	2.48223892820324
FV_exp	13	-0.184068179044567	2.44880050340227
FV_exp	13	-0.409507833951883	2.38218247284544
FV_exp	13	-0.578475503198349	2.33276661760224
FV_exp	13	-0.756312370332422	2.32031476280313
FV_exp	13	-0.836313327594814	2.31751354215834
FV_exp	13	-1.02450295653299	2.34369872041079
FV_exp	13	-1.12671158369146	2.43536876205134
FV_exp	13	-1.24444935355608	2.58499435326924
FV_exp	13	-1.27183340435421	2.69878413208037
FV_exp	13	-1.44080107360067	2.64936827683717
FV_exp	13	-1.61953816118408	2.47413684837126
FV_exp	13	-1.71422609864036	2.36387264520326
FV_exp	13	-1.71907795512035	2.21970448128106
FV_exp	13	-1.73386149214832	2.03146408436015
FV_exp	13	-1.57000449842695	1.93767770150744
FV_exp	13	-1.48588964292287	1.84012417218365
FV_exp	13	-1.44297644941859	1.66837884379518
FV_exp	13	-1.3357537035691	1.63913362585283
FV_exp	13	-1.11927980338346	1.66193824245604
FV_exp	13	-0.954684851423785	1.81267477349412
FV_exp	13	-0.898375127973963	1.91162028903173
FV_exp	13	-0.747922311638018	2.03786192264197
FV_exp	13	-0.686501912663101	2.2800096762755
FV_exp	13	-0.671718375635139	2.46825007319641
FV_exp	13	-0.498157668953782	2.6628000181881
FV_exp	13	-0.365960886483256	2.86490150433909
FV_exp	13	-0.247743977425432	2.96076475283826
FV_exp	13	-0.191337697141536	3.14048768277358
FV_exp	13	-0.144155990624424	3.27736312458157
FV_exp	13	-0.00250302182196503	3.43644623628564
FV_exp	13	0.00613456350049186	3.4853480984158
FV_exp	13	0.129365591249337	3.64363617061318
FV_exp	13	0.242243857194082	3.84056127586213
FV_exp	13	0.321920290034418	4.0068491769549
FV_exp	13	0.341880207964431	4.17577105735003
FV_exp	13	0.285887361496784	4.40405772175347
FV_exp	13	0.168311853843191	4.47193997274738
FV_exp	13	0.0893733792411623	4.55017498554539
FV_exp	13	-0.0896882327643024	4.53843023752747
FV_exp	13	-0.0938021310059895	4.63878498749605
FV_exp	13	-0.00904587409767753	4.70497695766534
FV_exp	13	0.159921795148788	4.75439281290854
FV_exp	13	0.301246594552024	4.91856437278916
FV_exp	13	0.437395013053209	5.10205444919556
FV_exp	13	0.33502412368371	5.2754678310601
FV_exp	13	0.146900200122491	5.13913225469086
FV_exp	13	0.137293043996579	4.93157334124417
FV_exp	13	-0.0140599927887	4.64255213396713
FV_exp	13	-0.159336428222594	4.49699198383111
FV_exp	13	-0.338073515806001	4.3217605553652
FV_exp	13	-0.451114043961775	4.20657879034025
FV_exp	13	-0.649331910281992	4.10791432119629
FV_exp	13	-0.850276667761476	4.02715415501573
FV_exp	13	-0.972704031895062	3.95086824208744
FV_exp	13	-1.13729898385474	3.80013171104937
FV_exp	13	-1.29266936204763	3.69224266813862
FV_exp	13	-1.39658187327069	3.53913097684329
FV_exp	13	-1.60312409290836	3.56039859323879
FV_exp	13	-1.83833316615262	3.36796498945926
FV_exp	13	-1.83826746077566	3.20544423483757
FV_exp	13	-1.96625378817043	2.98376541311569
FV_exp	13	-2.10661266174738	2.81985267228017
FV_exp	13	-2.19638303734671	2.69123587841268
FV_exp	13	-2.23961310783316	2.53574902686009
FV_exp	13	-2.26757285465857	2.32327255155645
FV_exp	13	-2.31080292514502	2.16778570000386
FV_exp	13	-2.23581608657365	2.10816209695044
FV_exp	13	-2.17480912141498	1.94230025624521
FV_exp	13	-2.1147680820826	1.77617959649487
FV_exp	13	-2.01634882874376	1.62137762437492
FV_exp	13	-1.9647286995629	1.49441163576635
FV_exp	13	-1.91381567716323	1.36622090228639
FV_exp	13	-1.8488570759739	1.18174765183656
FV_exp	13	-1.80215450865	1.07313425392748
FV_exp	13	-1.72289150962591	0.831412560681494
FV_exp	13	-1.68531695923471	0.760729089042792
FV_exp	13	-1.65767408939148	0.645973384405373
FV_exp	13	-1.62019609583435	0.494512498368972
FV_exp	13	-1.59676368106688	0.399334129302438
FV_exp	13	-1.51740412520872	0.23838985045415
FV_exp	13	-1.30183044547242	0.0984148933905715
FV_exp	13	-1.07719445418037	0.0830307646783069
FV_exp	13	-0.823404822648633	0.0361178354691076
FV_exp	13	-0.711005695897091	-0.0124458989990196
FV_exp	13	-0.546889883130618	-0.107198207678017
FV_exp	13	-0.481769019730261	-0.373414798351837
FV_exp	13	-0.557234997494835	-0.559280035015493
FV_exp	13	-0.478134260681777	-0.719258388037492
FV_exp	14	0.0173222936504873	-0.0491928667866215
FV_exp	14	0.0604508281714616	0.0834907023169911
FV_exp	14	0.129224675506133	0.263421683314671
FV_exp	14	-0.0624149943886886	0.230706959775968
FV_exp	14	-0.342424529139416	0.153608078705676
FV_exp	14	-0.43305929459956	0.0475357482420493
FV_exp	14	-0.561365167284977	-0.0686305249805754
FV_exp	14	-0.641198883204936	-0.211149217798084
FV_exp	14	-0.76670353524556	-0.407316448283101
FV_exp	14	-0.787453513550857	-0.615790519573345
FV_exp	14	-0.81126353154605	-0.743297707774907
FV_exp	14	-0.813919738196957	-0.945888291381914
FV_exp	14	-0.830010973690409	-1.17174902754536
FV_exp	14	-0.861820820580993	-1.34281081065543
FV_exp	14	-0.92330194580146	-1.48041194161599
FV_exp	14	-1.04643143758483	-1.6158967313644
FV_exp	14	-1.17377138444395	-1.73180418554192
FV_exp	14	-1.20106750251658	-1.6376610926558
FV_exp	14	-1.11815151955818	-1.43323521423029
FV_exp	14	-1.02514159384078	-1.26648044303005
FV_exp	14	-0.89683572115536	-1.15031416980743
FV_exp	14	-0.699329940747734	-0.994900313586125
FV_exp	14	-0.48373038868572	-0.833602969681588
FV_exp	14	-0.222482127851587	-0.761531156806227
FV_exp	14	0.0470247809230393	-0.646870674848644
FV_exp	14	0.196484464952742	-0.605787797031464
FV_exp	14	0.428746326889632	-0.641904655831884
FV_exp	14	0.676818377926322	-0.594068921339252
FV_exp	14	0.777547086145464	-0.525667698100899
FV_exp	14	1.03696005216109	-0.373336108918043
FV_exp	14	1.13039603826603	-0.347264735716809
FV_exp	14	1.0341588315163	-0.29333515165565
FV_exp	14	0.831050609819087	-0.288747093352165
FV_exp	14	0.740270830365057	-0.112227882946391
FV_exp	14	0.740551876758707	0.0296802599240044
FV_exp	14	0.815209211776616	0.191517469267294
FV_exp	14	0.798805720946844	0.387965746145962
FV_exp	14	0.625391004928062	0.501967220996619
FV_exp	14	0.574824734298996	0.609545342725287
FV_exp	14	0.462610097107031	0.71923980566611
FV_exp	14	0.287079039876094	0.771592913953867
FV_exp	14	0.208935604780753	0.831405985698263
FV_exp	14	-0.00918412153240464	0.892017741926515
FV_exp	14	-0.174621236004343	0.906699742988998
FV_exp	14	-0.254881012311838	0.904864448170494
FV_exp	14	-0.409258258198489	0.882134161052806
FV_exp	14	-0.668671224214118	0.72980257186995
FV_exp	14	-0.796011171073246	0.613895117692428
FV_exp	14	-0.903163232414378	0.422645449064358
FV_exp	14	-1.08135049629622	0.272407973745109
FV_exp	14	-1.16986892054421	0.227984009844383
FV_exp	14	-1.37481243705993	0.312831844455363
FV_exp	14	-1.45481339432232	0.31003062381057
FV_exp	14	-1.59655429585028	0.170594198031505
FV_exp	14	-1.64951795408515	0.0746158103268773
FV_exp	14	-1.81269371335105	-0.131645362917138
FV_exp	14	-1.91676350765374	-0.260987845937205
FV_exp	14	-2.00125596638554	-0.38611987388151
FV_exp	14	-2.06862057928924	-0.505627233187681
FV_exp	14	-2.10068924522493	-0.675723090471464
FV_exp	14	-2.11835695649179	-0.822289976153705
FV_exp	14	-2.22242675079447	-0.951632459173772
FV_exp	14	-2.07562327341568	-1.1131401649636
FV_exp	14	-1.94505604552422	-1.21791706604747
FV_exp	14	-1.85707748671498	-1.31443531919085
FV_exp	14	-1.78535740474163	-1.49709683632497
FV_exp	14	-1.74822616295511	-1.62794511061008
FV_exp	14	-1.85721351911475	-1.73893500293065
FV_exp	14	-1.97417847682123	-1.75060542146305
FV_exp	14	-1.97978091811081	-1.59060350693826
FV_exp	14	-2.04114823828006	-1.44657902285571
FV_exp	14	-2.09171450890913	-1.33900090112705
FV_exp	14	-1.98764471460644	-1.20965841810698
FV_exp	14	-1.9589171347543	-1.10050382060491
FV_exp	14	-1.96943713790083	-0.922149315380632
FV_exp	14	-2.07085072555262	-0.848901214793692
FV_exp	14	-2.07856950805436	-0.750547666831807
FV_exp	14	-1.8549923544455	-0.688569796715443
FV_exp	14	-1.66574522197837	-0.575744609576365
FV_exp	14	-1.49442461982319	-0.608520382293239
FV_exp	14	-1.41178968325844	-0.546002646738123
FV_exp	14	-1.35828615958482	-0.309082041989388
FV_exp	14	-1.34273478953012	-0.224163522870048
FV_exp	14	-1.25278490350261	0.0235581314188717
FV_exp	14	-1.40662228395051	0.14177006134529
FV_exp	14	-1.43057731593959	0.296854414013128
FV_exp	14	-1.43617975722918	0.456856328537914
FV_exp	14	-1.45495840831621	0.592622164679969
FV_exp	14	-1.43912599186786	0.819448826669706
FV_exp	14	-1.44472843315744	0.979450741194492
FV_exp	14	-1.42091841516225	1.10695792939605
FV_exp	14	-1.40720233992606	1.27213622482289
FV_exp	14	-1.59153191053624	1.14095844698432
FV_exp	14	-1.67936545535159	0.954885159258299
FV_exp	14	-1.80978766924916	0.777070519472774
FV_exp	14	-1.97268238212141	0.712717489099155
FV_exp	14	-1.82644997912404	0.974484722177731
FV_exp	14	-1.71649669713811	1.08573343354341
FV_exp	14	-1.48185967494396	1.1102990154796
FV_exp	14	-1.2820925393303	1.0447696973944
FV_exp	14	-1.09004418621837	1.07759392727109
FV_exp	14	-0.884134743876369	0.993004911705208
FV_exp	14	-0.786062242308134	0.858815551336553
FV_exp	14	-0.65761135562883	0.692390283689779
FV_exp	14	-0.44958557207467	0.669449634686801
FV_exp	14	-0.26579586690324	0.659685195481265
FV_exp	14	-0.0810402359055198	0.650179575320832
FV_exp	14	0.097831907408963	0.658767726814789
FV_exp	14	0.276445231678343	0.668321804135034
FV_exp	14	0.391035029127566	0.619309781930823
FV_exp	15	-0.0151638085641646	0.021818774251304
FV_exp	15	0.147213266217878	0.0881036562775021
FV_exp	15	0.2569077291587	0.200318293469468
FV_exp	15	0.380037220942067	0.335803083217874
FV_exp	15	0.470671986402211	0.4418754136815
FV_exp	15	0.585284011199981	0.535737460173974
FV_exp	15	0.776814726221701	0.570493541703238
FV_exp	15	0.919873284477962	0.631602042827385
FV_exp	15	1.03236896806358	0.663815722756958
FV_exp	15	1.17359223150133	0.805184000188601
FV_exp	15	1.22163832787926	0.919514978592721
FV_exp	15	1.23561322216055	1.08372734819327
FV_exp	15	1.1754706468627	1.22704472549463
FV_exp	15	1.08563456588641	1.26094868624882
FV_exp	15	0.854856267866012	1.29539251244177
FV_exp	15	0.742360584280396	1.26317883251219
FV_exp	15	0.514383506904795	1.21762170144274
FV_exp	15	0.400311347545777	1.26470187199438
FV_exp	15	0.363438924804358	1.3945842204532
FV_exp	15	0.38821486862584	1.52235022769986
FV_exp	15	0.468755691326986	1.66609366538876
FV_exp	15	0.554472894930181	1.79051858655188
FV_exp	15	0.666542518128261	1.96341566448046
FV_exp	15	0.709671052649235	2.09609923358407
FV_exp	15	0.752540768125107	2.22974872851397
FV_exp	15	0.806729171231368	2.32502000943741
FV_exp	15	0.844681324850293	2.47702209506681
FV_exp	15	0.877008809831082	2.6461520265243
FV_exp	15	0.925054906209004	2.76048300492842
FV_exp	15	0.822323661828924	2.91205903017028
FV_exp	15	0.560275382356697	2.91638329029726
FV_exp	15	0.38192087713242	2.90586328715072
FV_exp	15	0.19556654301275	2.85178868909568
FV_exp	15	0.0724370512293836	2.71630389934727
FV_exp	15	-0.0770448601488676	2.53234695283341
FV_exp	15	-0.170054785866268	2.36559218163317
FV_exp	15	-0.288007896747584	2.21078887535898
FV_exp	15	-0.440291028770629	2.10683288610751
FV_exp	15	-0.607585665409619	2.0589005947808
FV_exp	15	-0.700762832469454	2.03186329575328
FV_exp	15	-0.835562742785221	2.01334346371136
FV_exp	15	-0.966152198025227	1.97524629609855
FV_exp	15	-1.17085912284439	1.91625413618655
FV_exp	15	-1.32163646360239	1.95349918302429
FV_exp	15	-1.4524847378875	1.91636794123777
FV_exp	15	-1.69643924570534	1.92657568904798
FV_exp	15	-1.99924089944128	1.85889882080796
FV_exp	15	-2.25917283770135	1.92487144749784
FV_exp	15	-2.12049197586329	2.14527475636558
FV_exp	15	-2.01387977996091	2.19558220794955
FV_exp	15	-1.88583272632059	2.31271440699846
FV_exp	15	-1.68884458400317	2.47006011487234
FV_exp	15	-1.6612674195369	2.51782516485661
FV_exp	15	-1.60258751496122	2.73542725307956
FV_exp	15	-1.53548172110262	2.85590053821202
FV_exp	15	-1.24997515453721	3.05767020998663
FV_exp	15	-1.19884679112085	3.23390837399875
FV_exp	15	-1.25661420616145	3.43790819203673
FV_exp	15	-1.27908567423403	3.59131951209709
FV_exp	15	-1.19951077735918	3.73480413074089
FV_exp	15	-1.05548629327663	3.79617145091014
FV_exp	15	-0.821625728217788	3.8236348103252
FV_exp	15	-0.740588160620747	3.60619996344468
FV_exp	15	-0.646374383226263	3.41300119494689
FV_exp	15	-0.524821367216298	3.6277798351765
FV_exp	15	-0.416632695540517	3.59879343627925
FV_exp	15	-0.41717256097927	3.45785121923515
FV_exp	15	-0.348771337740917	3.35712251101601
FV_exp	15	-0.277287847464121	3.31830098840487
FV_exp	15	-0.13714431490387	3.1777848317483
FV_exp	15	-0.116249322604686	3.10366736216914
FV_exp	15	-0.0803428256895572	2.97352619466522
FV_exp	15	-0.0434704029481385	2.8436438462064
FV_exp	15	0.0783205389126202	2.69821012769288
FV_exp	15	0.260512875116341	2.40849310605171
FV_exp	15	0.301876799327171	2.4009415648924
FV_exp	15	0.463455189625358	2.32725015570078
FV_exp	15	0.598681160328661	2.20508658974371
FV_exp	15	0.632752362425286	2.15520519854728
FV_exp	15	0.705531282081834	1.89518168258454
FV_exp	15	0.86165224508432	1.69890064704831
FV_exp	15	0.920218344608777	1.63487712022815
FV_exp	15	0.892101314703749	1.44616985319977
FV_exp	15	0.8097251971841	1.38268619181836
FV_exp	15	0.689936791484278	1.30814266185167
FV_exp	15	0.532736097604287	1.22253926329969
FV_exp	15	0.364901595526544	1.03366475492888
FV_exp	15	0.324148221262826	0.961663626561879
FV_exp	15	0.246689665600125	0.879827374480982
FV_exp	15	0.11864261195981	0.762695175432069
FV_exp	15	-0.0434756437771302	0.695444367579582
FV_exp	15	-0.176440259274393	0.59666475923016
FV_exp	15	-0.29314639793577	0.584028414871471
FV_exp	15	-0.283052455176772	0.546357307646197
FV_exp	15	-0.363593277877917	0.402613869957297
FV_exp	15	-0.518251570158219	0.237975439969214
FV_exp	15	-0.611428737218053	0.210938140941691
FV_exp	15	-0.71135876095334	0.282513208921156
FV_exp	15	-0.788018632132187	0.340653248058077
FV_exp	15	-0.907267172393255	0.407051935135491
FV_exp	15	-0.998069179195832	0.44069707684458
FV_exp	15	-1.1945174560745	0.424293586014808
FV_exp	15	-1.27689357359415	0.360809924633403
FV_exp	15	-1.48160049841331	0.30181776472141
FV_exp	15	-1.58821269431569	0.251510313137447
FV_exp	15	-1.8594855475547	0.212987085137101
FV_exp	15	-2.02678018419369	0.165054793810395
FV_exp	15	-2.26889939719302	0.0950027653131143
FV_exp	15	-2.38280431520961	0.00236546369203258
FV_exp	15	-2.593394727712	-0.0385329245655707
FV_exp	15	-2.78492544273372	-0.0732890060948346
FV_exp	15	-2.88977302832596	0.0166386525841228
FV_exp	15	-2.93182183196943	0.165839517568723
FV_exp	15	-2.96869425471085	0.295721866027541
FV_exp	15	-2.98467168515308	0.351486744907205
FV_exp	15	-3.11709643521159	0.39364935360189
FV_exp	15	-3.27095604300804	0.368987214831625
FV_exp	15	-3.43333311779008	0.302702332805427
FV_exp	15	-3.52370906420512	0.195664076515511
FV_exp	15	-3.59290897192733	0.156416493516836
FV_exp	15	-3.74773450555006	0.131495535701467
HV_exp	16	0.0316217123538419	-0.0484671776340534
HV_exp	16	-0.074159613453324	0.0681274667990347
HV_exp	16	0.0512571058617975	0.283941383209057
HV_exp	16	-0.0131194860146091	0.520334391604776
HV_exp	16	-0.025571340813722	0.698171258738849
HV_exp	16	-0.0808892661115403	0.900756863214451
HV_exp	16	-0.329238718564715	0.869411218122854
HV_exp	16	-0.534463281474081	0.812350909863439
HV_exp	16	-0.488204022754851	0.643572709307954
HV_exp	16	-0.240113389346779	0.67588428022584
HV_exp	16	-0.269716651476779	0.92159477424525
HV_exp	16	-0.306917243617421	1.05656557088062
HV_exp	16	-0.172441857723712	1.23857208337052
HV_exp	16	0.0330415242307574	1.29466646580365
HV_exp	16	0.247324753718712	1.31791937014295
HV_exp	16	0.393544887630348	1.32086427062739
HV_exp	16	0.601455531979052	1.23267037080145
HV_exp	16	0.712643517099179	1.22726371148849
HV_exp	16	0.719274921283532	1.33774458982743
HV_exp	16	0.511364276934827	1.42593848965337
HV_exp	16	0.475129610620475	1.56116810533384
HV_exp	16	0.574831666767778	1.73385713220005
HV_exp	16	0.681165127099434	2.0170270374052
HV_exp	16	0.824699179571732	2.16522614597499
HV_exp	16	0.828644502316746	2.42096123239928
HV_exp	16	0.533328684363155	2.55716904299177
HV_exp	16	0.260489313613554	2.48199140157518
HV_exp	16	0.123586665325609	2.44427317134434
HV_exp	16	-0.0513275286725709	2.1427271139369
HV_exp	16	-0.117222180899757	1.97909675364928
HV_exp	16	-0.148602322425639	1.82574980481163
HV_exp	16	-0.283064105079372	1.6861932606957
HV_exp	16	-0.335968371222931	1.70204061453827
HV_exp	16	-0.422407619001529	1.75031334434994
HV_exp	16	-0.359906154994868	2.05797316785152
HV_exp	16	-0.406165413714098	2.226751368407
HV_exp	16	-0.439972817634215	2.21769270182841
HV_exp	16	-0.679004784463699	2.15157372699041
HV_exp	16	-0.840656170093174	2.07098942626086
HV_exp	16	-1.06522281103111	2.08225103262286
HV_exp	16	-1.26407478880123	2.13663752852868
HV_exp	16	-1.40664291544723	1.98869723900399
HV_exp	16	-1.53205963476236	1.77288332259397
HV_exp	16	-1.62513028672531	1.7106751740667
HV_exp	16	-1.86538699842618	1.64526330600988
HV_exp	16	-1.96751631696772	1.61686256140272
HV_exp	16	-2.17299969892219	1.5607681789696
HV_exp	16	-2.31896101378872	1.55685735265887
HV_exp	16	-2.50875432498025	1.57743644464457
HV_exp	16	-2.75684495838832	1.54512487372668
HV_exp	16	-2.92755501059639	1.49834797691724
HV_exp	16	-3.0399677405879	1.50446174301139
HV_exp	16	-3.28805837399598	1.47215017209351
HV_exp	16	-3.42253375988969	1.2901436596036
HV_exp	16	-3.58418514551916	1.20955935887405
HV_exp	16	-3.56364054996775	0.997656268774756
HV_exp	16	-3.6128792056057	0.910958201951056
HV_exp	16	-3.65185667714223	0.646871555729366
HV_exp	16	-3.62371475158017	0.545708163014117
HV_exp	16	-3.41580410723147	0.457514263188186
HV_exp	16	-3.26078412578635	0.427617685578798
HV_exp	16	-3.12119539605906	0.320081707724297
HV_exp	16	-2.90691216657111	0.343334612063595
HV_exp	16	-2.72617752195817	0.356562923998016
HV_exp	16	-2.60567205121435	0.316382934938648
HV_exp	16	-2.43156881078576	0.219130368534128
HV_exp	16	-2.27654882934064	0.18923379092474
HV_exp	16	-2.03386485524553	0.1103573767225
HV_exp	16	-1.8452962889254	0.0904853915179892
HV_exp	16	-1.67999289603029	0.0260743032072977
HV_exp	16	-1.341811007578	-0.134882244726728
HV_exp	16	-1.18921828852711	-0.0204905400770572
HV_exp	16	-1.05570882845969	0.161257153367745
HV_exp	16	-0.971696843075328	0.257272705815136
HV_exp	16	-0.7819035318838	0.236693613829439
HV_exp	16	-0.639887539762281	-0.0151306462841186
HV_exp	16	-0.575510947885874	-0.251523654679838
HV_exp	16	-0.788534936068153	0.126212735490498
HV_exp	16	-0.766213461120859	0.313367088248262
HV_exp	16	-0.631738075227149	0.495373600738167
HV_exp	16	-0.522977352501258	0.634255223684263
HV_exp	16	-0.46614136685266	0.831692987892007
HV_exp	16	-0.487651888230361	1.0433372589462
HV_exp	16	-0.532945221123302	1.21237427854678
HV_exp	16	-0.433243164975999	1.385063305413
HV_exp	16	-0.262533112767936	1.43184020222243
HV_exp	16	-0.0156449968827082	1.60773294861819
HV_exp	16	0.117864463184712	1.78948064206299
HV_exp	16	0.25208103003332	1.97245308037919
HV_exp	16	0.318234501305608	2.13511751484052
HV_exp	16	0.315807238911372	2.27940579709958
HV_exp	16	0.260489313613554	2.48199140157518
HV_exp	16	0.300669302672922	2.602496872319
HV_exp	16	0.332049444198803	2.75584382115665
HV_exp	16	0.295814777884451	2.89107343683712
HV_exp	16	0.11508013327151	2.8778451249027
HV_exp	16	0.0425540768599723	2.60373388627613
HV_exp	16	0.0153780771242072	2.70515609803648
HV_exp	16	0.0722140627728052	2.90259386224423
HV_exp	16	0.035013470632163	3.03756465887959
HV_exp	17	-0.0856578115118851	-0.0125991796159261
HV_exp	17	-0.148831885865448	0.0802126533019219
HV_exp	17	-0.186291297051192	0.216149375763578
HV_exp	17	-0.232550555770423	0.384927576319062
HV_exp	17	-0.105201984802723	0.60125913081929
HV_exp	17	-0.0202240735920716	0.697533502311783
HV_exp	17	0.116183163954216	0.880057652891893
HV_exp	17	0.270966553702783	0.994001069805479
HV_exp	17	0.346885798334846	1.12408284521809
HV_exp	17	0.492351702459722	1.27279959187808
HV_exp	17	0.551873769547658	1.32498314800048
HV_exp	17	0.710050347516749	1.29489710170011
HV_exp	17	0.848177740676086	1.33190822514977
HV_exp	17	0.939493740591702	1.13793299951667
HV_exp	17	0.935548417846688	0.882197913092385
HV_exp	17	0.973007829032432	0.746261190630729
HV_exp	17	1.10718989944675	0.527537227656102
HV_exp	17	1.17010515475521	0.435691320564543
HV_exp	17	1.28616989201236	0.284582165430151
HV_exp	17	1.30793923243516	0.0719719685496722
HV_exp	17	1.20630532463528	-0.101234696406747
HV_exp	17	1.17395925728311	-0.254840464289495
HV_exp	17	1.36862932061166	-0.421122052096623
HV_exp	17	1.371315402051	-0.56637626018197
HV_exp	17	1.18201750160113	-0.690603088545536
HV_exp	17	0.939570119202569	-0.755566668866269
HV_exp	17	0.826191463384762	-0.749711721817224
HV_exp	17	0.661383481231318	-0.830106553855795
HV_exp	17	0.576405570020666	-0.926380925348288
HV_exp	17	0.386848850525693	-1.04964182788557
HV_exp	17	0.301870939315042	-1.14591619937806
HV_exp	17	0.235010361261567	-1.30980537871079
HV_exp	17	0.0892856380915882	-1.45755619954449
HV_exp	17	-0.040490195270347	-1.52959947178566
HV_exp	17	-0.195273585018914	-1.64354288869925
HV_exp	17	-0.189901422140238	-1.93405130486994
HV_exp	17	-0.115241418813852	-2.20495882396696
HV_exp	17	-0.0777820076281071	-2.34089554642862
HV_exp	17	-0.308484642008737	-2.58492073875482
HV_exp	17	-0.437553368589486	-2.65573926612459
HV_exp	17	-0.791659251192799	-2.86036092652673
HV_exp	17	-0.728485176839238	-2.95317275944458
HV_exp	17	-0.483610532046446	-3.0324974613829
HV_exp	17	-0.360207283823761	-3.07190099330696
HV_exp	17	-0.183654553652391	-3.17056777327386
HV_exp	17	-0.0778732278452247	-3.28716241770694
HV_exp	17	-0.0032132245188386	-3.55806993680397
HV_exp	17	0.265914746873825	-3.44972264789432
HV_exp	17	0.350892658084476	-3.35344827640183
HV_exp	17	0.542876639973685	-3.37447565612361
HV_exp	17	0.624168047484424	-3.53490229688169
HV_exp	17	0.7568887813308	-3.60907915855216
HV_exp	17	0.611164058160821	-3.75682997938586
HV_exp	17	0.472070739175196	-3.79409992188063
HV_exp	17	0.229882175821742	-3.86002942802765
HV_exp	17	0.0587016085290472	-4.05187106423145
HV_exp	17	0.00823820801970049	-4.13786202427396
HV_exp	17	-0.165628440712332	-4.18444945239242
HV_exp	17	-0.160256277833657	-4.47495786856311
HV_exp	17	-0.113738200069323	-4.64470199494488
HV_exp	17	-0.0571955299001139	-4.84799470620167
HV_exp	17	-0.0701995192237163	-5.06992238870584
HV_exp	17	-0.0677722568294808	-5.2142106709649
HV_exp	17	-0.0560275088115545	-5.39327228297037
HV_exp	17	-0.015882016186472	-5.67446321351737
HV_exp	17	0.056091905700576	-5.80011652452904
HV_exp	17	0.153780490755443	-5.88264494599691
HV_exp	17	0.285535298775529	-5.95708062671248
HV_exp	17	0.468460614086149	-5.94430060251415
HV_exp	17	0.572780603325369	-5.91634814564307
HV_exp	17	0.742995244791775	-5.72476532848438
HV_exp	17	0.799537914960984	-5.92805803974116
HV_exp	17	0.635695858633829	-6.00819405273463
HV_exp	17	0.753019837196651	-5.75831391335939
HV_exp	17	0.822566496689464	-5.73967894211201
HV_exp	17	0.923234478663057	-5.56673109620069
HV_exp	17	0.977091067392929	-5.62476959937213
HV_exp	17	1.06744114148226	-5.81900364405033
HV_exp	17	1.19990305628353	-5.89221457989451
HV_exp	17	1.47712376842849	-5.81793351395009
HV_exp	17	1.64435901297617	-5.88182696417057
HV_exp	17	1.75773766879398	-5.88768191121962
HV_exp	17	1.88680639537473	-5.81686338384984
HV_exp	17	2.09518755480807	-5.75999254428141
HV_exp	17	2.22425628138881	-5.68917401691163
HV_exp	17	2.28474427430304	-5.63673164174413
HV_exp	17	2.49338425278148	-5.58082672800199
HV_exp	17	2.5617061674029	-5.56148464997342
HV_exp	17	2.76128747930275	-5.47177233231116
HV_exp	17	2.83083413879556	-5.45313736106378
HV_exp	17	2.86292138710263	-5.29856566735474
HV_exp	17	2.93884063173469	-5.16848389194213
HV_exp	17	2.93641336934046	-5.02419560968307
HV_exp	17	2.88892936574984	-4.8547103023464
HV_exp	17	2.8424112879855	-4.68496617596462
HV_exp	17	2.83998402559127	-4.54067789370557
HV_exp	17	2.84635661073052	-4.42923108954034
HV_exp	17	2.73935054005196	-4.31192933832606
HV_exp	17	2.57308122133057	-4.24777706906047
HV_exp	17	2.53830789158416	-4.25709455468416
HV_exp	17	2.28583591678073	-4.28850955012988
HV_exp	17	2.1122280870938	-4.33606290407463
HV_exp	17	1.9897907646974	-4.29640055310546
HV_exp	17	1.96139002009025	-4.19427123456392
HV_exp	17	2.0823660059187	-4.08938648422893
HV_exp	17	2.35932789901856	-4.01413949245821
HV_exp	17	2.52316995534571	-3.93400347946474
HV_exp	17	2.66200445528624	-3.89576761114369
HV_exp	17	2.84250250820262	-3.7386993046863
HV_exp	18	-0.054406412431435	0.0330445500247862
HV_exp	18	-0.158726401670654	0.00509209315371395
HV_exp	18	-0.367107561103991	-0.0517787464147196
HV_exp	18	-0.48808354693244	-0.156663496749717
HV_exp	18	-0.652632710040781	-0.238024254614578
HV_exp	18	-0.889673433126376	-0.191799849815184
HV_exp	18	-1.01039059990972	-0.29765052597647
HV_exp	18	-1.1036729479122	-0.505889339724398
HV_exp	18	-0.822800228501613	-0.576603662820219
HV_exp	18	-0.77532885148228	-0.197395977819126
HV_exp	18	-0.716819833226207	0.00152535030511142
HV_exp	18	-0.711201477873716	0.258744000645893
HV_exp	18	-0.67080979277482	0.525280136610365
HV_exp	18	-0.612300774518746	0.724201464734602
HV_exp	18	-0.4915836077354	0.830052140895889
HV_exp	18	-0.142130154658286	0.777713970002347
HV_exp	18	0.0417610864786236	0.790752813245786
HV_exp	18	0.312609213484336	0.75358707502498
HV_exp	18	0.425987869302143	0.747732127975935
HV_exp	18	0.653003999982861	0.735056308051555
HV_exp	18	0.880727237444766	0.723605232998568
HV_exp	18	1.03819670863267	0.692294441826807
HV_exp	18	1.2120633573647	0.738881869945261
HV_exp	18	1.33278052414805	0.844732546106547
HV_exp	18	1.46083620189694	1.06228884547817
HV_exp	18	1.53772137235529	1.19262943993588
HV_exp	18	1.71989245787915	1.35118131030977
HV_exp	18	1.90109761757672	1.50947436163855
HV_exp	18	2.14451092580157	1.57469676100439
HV_exp	18	2.44815340789553	1.69332746136401
HV_exp	18	2.36756910716598	1.85497884699349
HV_exp	18	2.16626763965308	1.91077955646167
HV_exp	18	1.98334232434246	1.89799953226334
HV_exp	18	1.76736383489848	1.73038899531086
HV_exp	18	1.61652576789493	1.87218066482156
HV_exp	18	1.49382962645343	1.91280894161701
HV_exp	18	1.30184564456422	1.93383632133879
HV_exp	18	1.1627523255786	1.89656637884403
HV_exp	18	0.92839768393234	1.79753657555808
HV_exp	18	0.73888808744294	1.52727908197386
HV_exp	18	0.645605739440461	1.31904026822593
HV_exp	18	0.533947239235702	1.17938218814453
HV_exp	18	0.257739575922602	0.958363350198262
HV_exp	18	-0.0111295764249592	0.84905013546233
HV_exp	18	-0.299599625846191	0.809024761174108
HV_exp	18	-0.517298270903218	0.786927251352081
HV_exp	18	-0.632397082334074	0.938295225531576
HV_exp	18	-0.407359926311508	1.07209835856393
HV_exp	18	-0.215375944422299	1.05107097884215
HV_exp	18	0.0126061120847076	1.03865397796288
HV_exp	18	0.16981676422751	1.0083091126174
HV_exp	18	0.338323876652154	0.796711964568788
HV_exp	18	0.0601372386809027	0.722172079579262
HV_exp	18	-0.158527332202413	0.699815750712132
HV_exp	18	-0.297620651188039	0.66254580821737
HV_exp	18	-0.374505821646392	0.532205213759656
HV_exp	18	-0.555710981343963	0.37391216243087
HV_exp	18	-0.648993329346443	0.165673348682942
HV_exp	18	-0.645294199075242	-0.126318631404246
HV_exp	18	-0.617859380294375	-0.228706768990887
HV_exp	18	-0.736856391464673	-0.480070472282623
HV_exp	18	-0.665589576358811	-0.606948528165691
HV_exp	18	-0.394741449353099	-0.644114266386497
HV_exp	18	-0.402079960318638	-0.755819889596829
HV_exp	18	-0.636175782919792	-0.855815618709071
HV_exp	18	-0.76621043532683	-0.926892965123951
HV_exp	18	-0.931725524261461	-1.00851254203391
HV_exp	18	-1.15676268028403	-1.14231567506627
HV_exp	18	-1.1807571878388	-1.33095359174053
HV_exp	18	-1.09111422053065	-1.52641238129012
HV_exp	18	-1.06170042709164	-1.7752794718335
HV_exp	18	-1.0854361156013	-1.96488331433405
HV_exp	18	-1.25758260872029	-2.15698376958295
HV_exp	18	-1.18631579361442	-2.28386182546602
HV_exp	18	-1.07095816313847	-2.4361957254718
HV_exp	18	-0.983035351443373	-2.48614148789095
HV_exp	18	-0.83391744005287	-2.4824201302712
HV_exp	18	-0.649013150084098	-2.6161190590296
HV_exp	18	-0.422255838448484	-2.62782895312769
HV_exp	18	-0.125693048274953	-2.62186980180469
HV_exp	18	-0.0216318780808363	-2.59295141910733
HV_exp	18	0.127744852354769	-2.59019598731387
HV_exp	18	0.329046319867669	-2.64599669678205
HV_exp	18	0.521030301756877	-2.66702407650384
HV_exp	18	0.713273102691189	-2.68901738205191
HV_exp	18	0.897164343828099	-2.67597853880847
HV_exp	18	1.08008965913872	-2.66319851461013
HV_exp	18	1.22652148908988	-2.51422294890504
HV_exp	18	1.37295331904105	-2.36524738319994
HV_exp	18	1.2923690183115	-2.20359599757047
HV_exp	18	1.23921953636281	-2.14433274952763
HV_exp	18	1.29064886269845	-2.05808297044002
HV_exp	18	1.27227271049617	-1.98950223677349
HV_exp	18	1.20100589539031	-1.86262418089043
HV_exp	18	1.15519492440716	-1.69165530963726
HV_exp	18	1.26685342461192	-1.55199722955586
HV_exp	19	0.00167303260747562	0.00148356391649411
HV_exp	19	-0.173654952692503	0.0994432371022007
HV_exp	19	-0.219655392366631	0.267255511831396
HV_exp	19	0.0659168795757335	0.306504428984311
HV_exp	19	0.17466196104379	0.047482985468246
HV_exp	19	0.370187517319507	-0.261084664468865
HV_exp	19	0.529566612811442	-0.434751886247105
HV_exp	19	0.755357998620768	-0.446720599390298
HV_exp	19	0.921627317342159	-0.510872868655887
HV_exp	19	1.25320002895865	-0.639436226232168
HV_exp	19	1.41946934768004	-0.703588495497757
HV_exp	19	1.68909272981436	-0.740047126937377
HV_exp	19	1.95897493099379	-0.777471684203285
HV_exp	19	2.16568305781965	-0.722084408551346
HV_exp	19	2.35479148957854	-0.60101417671175
HV_exp	19	2.50886777254592	-0.488295504669555
HV_exp	19	2.35708600706462	-0.203888585507272
HV_exp	19	2.54619443882351	-0.0828183536676758
HV_exp	19	2.777910122036	0.01446906665668
HV_exp	19	2.83610359746414	-0.330214149380299
HV_exp	19	2.83827204081328	-0.473536505813068
HV_exp	19	2.60846598190481	-0.713180356743903
HV_exp	19	2.46561680886515	-1.00302878913898
HV_exp	19	2.20818646248484	-1.14344109900715
HV_exp	19	1.93141403807596	-1.21553149425389
HV_exp	19	1.74945464859163	-1.22805269940712
HV_exp	19	1.62701732619524	-1.18839034843796
HV_exp	19	1.47983126645731	-1.19159406796751
HV_exp	19	1.19425899451495	-1.23084298512042
HV_exp	19	1.09064611205692	-1.2575706971201
HV_exp	19	0.857964503018134	-1.35511693648956
HV_exp	19	0.525425865575353	-1.22681239795838
HV_exp	19	0.193853153958861	-1.0982490403821
HV_exp	19	0.283685589957983	-1.29055123340772
HV_exp	19	0.355659511845031	-1.4162045444194
HV_exp	19	0.514072681510678	-1.59013058524274
HV_exp	19	0.82535961662086	-1.50775677854602
HV_exp	19	0.92871368003379	-1.48006314072005
HV_exp	19	0.976456502669515	-1.65051437388301
HV_exp	19	0.941424353878006	-1.65886593368041
HV_exp	19	0.951966584373088	-1.694346370208
HV_exp	19	0.846611318953459	-1.71843512377392
HV_exp	19	0.664393110424025	-1.72999040310086
HV_exp	19	0.526265717264688	-1.76700152655052
HV_exp	19	0.353106175313842	-1.81236420979759
HV_exp	19	0.074424126600933	-1.74209817443785
HV_exp	19	0.0653654600223451	-1.70829077051773
HV_exp	19	0.182499969894186	-1.46156722766646
HV_exp	19	0.0926675338950635	-1.26926503464084
HV_exp	19	0.0804744981410531	-1.09239409333305
HV_exp	19	0.156911380863321	-0.964244169573021
HV_exp	19	0.109945015362905	-0.796690713888929
HV_exp	19	0.0989767244802859	-0.620526879362332
HV_exp	19	0.112498351894094	-0.40053104851074
HV_exp	19	0.091505468606598	-0.190818629109128
HV_exp	19	0.105043634557388	0.029115479082164
HV_exp	19	0.0771439895034547	0.129374668631424
HV_exp	19	0.125438946663669	0.358687985106707
HV_exp	19	0.173992722868986	0.5870353757557
HV_exp	19	0.328069005836366	0.699754047797895
HV_exp	19	0.482145288803747	0.812472719840089
HV_exp	19	0.671253720562636	0.933542951679685
HV_exp	19	0.825330003530016	1.04626162372188
HV_exp	19	0.970347619918808	1.19278769968419
HV_exp	19	1.15919723263259	1.31482385735008
HV_exp	19	1.38307899413789	1.44521157481336
HV_exp	19	1.6827539261383	1.16523312005201
HV_exp	19	1.87403080124632	1.14298099545884
HV_exp	19	2.10888085363423	1.09720487839553
HV_exp	19	2.3716140125391	0.951231294443261
HV_exp	19	2.51216866809267	0.843954135633864
HV_exp	19	2.75921175623459	0.62130707726277
HV_exp	19	2.86786863217208	0.362614821268305
HV_exp	19	2.9229277384248	0.160995142618992
HV_exp	19	3.08230683391673	-0.0126720791592487
HV_exp	19	3.20691259966226	-0.19565678656118
HV_exp	19	3.28768636908279	-0.354151575666685
HV_exp	19	3.38754339748679	-0.580002353567321
HV_exp	19	3.42448517058233	-0.714007224376399
HV_exp	19	3.46142694367787	-0.848012095185477
HV_exp	19	3.60415004258058	-1.09861161042764
HV_exp	19	3.86688320148544	-1.24458519437991
HV_exp	19	3.9736304531189	-1.3609210197679
HV_exp	19	4.02868955937161	-1.56254069841721
HV_exp	19	4.20592716897562	-1.8028568022094
HV_exp	19	4.24286894207116	-1.93686167301848
HV_exp	19	4.36773352686179	-2.1208123062467
HV_exp	19	4.42036537072027	-2.17814370263695
HV_exp	19	4.60258357924971	-2.16658842331001
HV_exp	19	4.59135646932199	-1.98945866295712
HV_exp	19	4.60704654008493	-1.9127851885383
HV_exp	19	4.70160075596437	-1.8522500726185
HV_exp	19	4.83309674493936	-1.92571982750778
HV_exp	20	-0.0192913100458286	0.0797235558459086
HV_exp	20	-0.192968490086879	0.0362927242514246
HV_exp	20	-0.329962716077493	-0.140177052325848
HV_exp	20	-0.300428804301614	-0.381765023994999
[truncated: 10,462 more rows]
